# Supplementary material for: Di-μ2-acetato-diacetato-bis­{μ2-3,3′,5,5′-tetra­meth­oxy-2,2-[ethane-1,2-diylbis(nitrilo­methyl­idyne)]diphenolato}tricobalt(II,III) dichloro­methane disolvate
Source: Acta Crystallogr Sect E Struct Rep Online. 2011 Feb 5;67(Pt 3):m303–4. doi: 10.1107/S1600536811003783 (PMC3052101; doi:10.1107/S1600536811003783)
Supplement: Supplementary file 1 [file e-67-0m303-sup1.cif]

##############################################################################
###                                                                        ###
###        Electronic paper (Acta Crystallographica Section E)             ###
###                                                                        ###
##############################################################################
#                                                                            #
# This CIF contains the data in a paper accepted for publication in Acta     #
# Crystallographica Section E. It conforms to the requirements of Notes      #
# for Authors for Section E, and has been peer reviewed under the auspices   #
# of the IUCr Commission on Journals.                                        #
#                                                                            #
# Full details of the Crystallographic Information File format               #
# are given in the paper "The Crystallographic Information File (CIF):       #
# a New Standard Archive File for Crystallography" by S. R. Hall, F. H.      #
# Allen and I. D. Brown [Acta Cryst. (1991), A47, 655-685].                  #
#                                                                            #
# The current version of the core CIF dictionary is obtainable from          #
# ftp://ftp.iucr.org/pub/cif_core.dic. The current version number is 2.4.    #
#                                                                            #
# Software is freely available for graphical display of the structure(s) in  #
# this CIF.  For information consult the CIF home page http://www.iucr.org/  #
# cif/home.html                                                              #
#                                                                            #
# This file may be used for bona fide research purposes within the           #
# scientific community so long as proper attribution is given to the journal # 
# article from which it was obtained.                                        #
#                                                                            #
##############################################################################
                                             
data_I
_audit_creation_method     SHELXL-97
_chemical_name_systematic
;
Di-\m~2~-acetato-diacetato-bis{\m~2~-3,3',5,5'-tetramethoxy-2,2-[ethane-1,2-
diylbis(nitrilomethylidyne)]diphenolato}tricobalt(II,III) dichloromethane
disolvate
;
_chemical_name_common     ?
_chemical_formula_moiety     'C48 H56 Co3 N4 O20, 2(C H2 Cl2)'
_chemical_formula_sum     'C50 H60 Cl4 Co3 N4 O20'
_chemical_formula_iupac     '[Co3 (C2 H3 O2)4 (C20 H22 N2 O6)2], 2C H2 Cl2'
_chemical_formula_weight     1355.61
_chemical_melting_point     ?
_symmetry_cell_setting     monoclinic
_symmetry_space_group_name_H-M     'P 21/n'
_symmetry_space_group_name_hall     '-P 2yn'
loop_
    _symmetry_equiv_pos_as_xyz
    'x, y, z'
    '-x+1/2, y+1/2, -z+1/2'
    '-x, -y, -z'
    'x-1/2, -y-1/2, z-1/2'
_cell_length_a     13.9235(9)
_cell_length_b     13.4407(8)
_cell_length_c     16.0019(11)
_cell_angle_alpha     90.00
_cell_angle_beta     112.724(8)
_cell_angle_gamma     90.00
_cell_volume     2762.2(3)
_cell_formula_units_Z     2
_cell_measurement_reflns_used     4463
_cell_measurement_theta_min     4.4249
_cell_measurement_theta_max     73.9172
_cell_measurement_temperature     110(2)
_exptl_crystal_description     'thick needle'
_exptl_crystal_colour     red-brown
_exptl_crystal_size_max     0.42
_exptl_crystal_size_mid     0.25
_exptl_crystal_size_min     0.18
_exptl_crystal_density_diffrn     1.630
_exptl_crystal_density_meas     ?
_exptl_crystal_density_method     'not measured'
_exptl_crystal_F_000     1394
_exptl_absorpt_coefficient_mu     9.447
_exptl_absorpt_correction_type     multi-scan
_exptl_absorpt_process_details
;
(CrysAlis PRO; Oxford Diffraction, 2009)
;
_exptl_absorpt_correction_T_min     0.31990
_exptl_absorpt_correction_T_max     1.00000
_exptl_special_details
;
;
_diffrn_ambient_temperature     110(2)
_diffrn_radiation_type     CuK\a
_diffrn_radiation_wavelength     1.54178
_diffrn_radiation_source     'Enhance (Cu) X-ray Source'
_diffrn_radiation_monochromator     'graphite'
_diffrn_measurement_device_type
;
Oxford Diffraction Xcalibur diffractometer with a Ruby (Gemini Cu) detector
;
_diffrn_measurement_method     \w
_diffrn_detector_area_resol_mean     10.5081
_diffrn_reflns_number     10708
_diffrn_reflns_av_R_equivalents     0.0428
_diffrn_reflns_av_sigmaI/netI     0.0691
_diffrn_reflns_theta_min     4.45
_diffrn_reflns_theta_max     74.21
_diffrn_reflns_theta_full     67.50
_diffrn_measured_fraction_theta_max     0.944
_diffrn_measured_fraction_theta_full     0.975
_diffrn_reflns_limit_h_min     -17
_diffrn_reflns_limit_h_max     13
_diffrn_reflns_limit_k_min     -16
_diffrn_reflns_limit_k_max     13
_diffrn_reflns_limit_l_min     -19
_diffrn_reflns_limit_l_max     18
_diffrn_standards_number     2
_diffrn_standards_interval_count     50
_diffrn_standards_interval_time     ?
_diffrn_standards_decay_%     <2%
_refine_special_details
;
Refinement of <i>F</i>^2^ against ALL reflections. The weighted <i>R</i>-factor
<i>wR</i> and goodness of fit <i>S</i> are based on <i>F</i>^2^, conventional
<i>R</i>-factors <i>R</i> are based on <i>F</i>, with <i>F</i> set to zero for
negative <i>F</i>^2^. The threshold expression of <i>F</i>^2^ >
\s(<i>F</i>^2^) is used only for calculating <i>R</i>-factors(gt) <i>etc</i>.
and is not relevant to the choice of reflections for refinement.
<i>R</i>-factors based on <i>F</i>^2^ are statistically about twice as large
as those based on <i>F</i>, and <i>R</i>- factors based on ALL data will be
even larger.
;
_reflns_number_total     5306
_reflns_number_gt     3777
_reflns_threshold_expression     I>2\s(I)
_refine_ls_structure_factor_coef     Fsqd
_refine_ls_matrix_type     full
_refine_ls_R_factor_all     0.1089
_refine_ls_R_factor_gt     0.0832
_refine_ls_wR_factor_gt     0.2331
_refine_ls_wR_factor_ref     0.2510
_refine_ls_goodness_of_fit_ref     1.028
_refine_ls_restrained_S_all     1.028
_refine_ls_number_reflns     5306
_refine_ls_number_parameters     373
_refine_ls_number_restraints     0
_refine_ls_hydrogen_treatment     constr
_refine_ls_weighting_scheme     calc
_refine_ls_weighting_details
         'calc w=1/[\s^2^(Fo^2^)+(0.1718P)^2^+2.5393P] where P=(Fo^2^+2Fc^2^)/3'
_atom_sites_solution_hydrogens     geom
_atom_sites_solution_primary     direct
_atom_sites_solution_secondary     difmap
_refine_ls_shift/su_max     0.000
_refine_ls_shift/su_mean     0.000
_refine_diff_density_max     1.109
_refine_diff_density_min     -1.664
_refine_ls_extinction_method     none
_refine_ls_extinction_coef     ?
loop_
    _atom_type_symbol
    _atom_type_description
    _atom_type_scat_dispersion_real
    _atom_type_scat_dispersion_imag
    _atom_type_scat_source
    'C' 'C' 0.0181 0.0091
                         'International Tables Vol C Tables 4.2.6.8 and 6.1.1.4'
    'H' 'H' 0.0000 0.0000
                         'International Tables Vol C Tables 4.2.6.8 and 6.1.1.4'
    'N' 'N' 0.0311 0.0180
                         'International Tables Vol C Tables 4.2.6.8 and 6.1.1.4'
    'O' 'O' 0.0492 0.0322
                         'International Tables Vol C Tables 4.2.6.8 and 6.1.1.4'
    'Co' 'Co' -2.3653 3.6143
                         'International Tables Vol C Tables 4.2.6.8 and 6.1.1.4'
    'Cl' 'Cl' 0.3639 0.7018
                         'International Tables Vol C Tables 4.2.6.8 and 6.1.1.4'
_computing_data_collection
;
CrysAlis PRO (Oxford Diffraction, 2009)
;
_computing_cell_refinement
;
CrysAlis PRO (Oxford Diffraction, 2009)
;
_computing_data_reduction
;
CrysAlis PRO (Oxford Diffraction, 2009)
;
_computing_structure_solution     'SHELXS97 (Sheldrick, 2008)'
_computing_structure_refinement     'SHELXL97 (Sheldrick, 2008)'
_computing_molecular_graphics     'SHELXTL (Sheldrick, 2008)'
_computing_publication_material     'SHELXTL (Sheldrick, 2008)'
loop_
    _atom_site_type_symbol
    _atom_site_label
    _atom_site_fract_x
    _atom_site_fract_y
    _atom_site_fract_z
    _atom_site_U_iso_or_equiv
    _atom_site_adp_type
    _atom_site_calc_flag
    _atom_site_refinement_flags
    _atom_site_occupancy
    _atom_site_disorder_assembly
    _atom_site_disorder_group
    Co Co1 0.31088(7) 0.37441(7) 0.38337(6) 0.0133(3) Uani d . 1 . .
    Co Co2 0.5000 0.5000 0.5000 0.0138(3) Uani d S 1 . .
    Cl Cl1 -0.1730(2) 0.4911(2) 0.0248(2) 0.0736(8) Uani d . 1 . .
    Cl Cl2 -0.2861(3) 0.3805(3) 0.1142(2) 0.0826(10) Uani d . 1 . .
    O O1 0.4170(3) 0.4463(3) 0.3637(3) 0.0142(8) Uani d . 1 . .
    O O2 0.3510(3) 0.4519(3) 0.4897(3) 0.0176(9) Uani d . 1 . .
    O O3 0.5670(4) 0.6103(3) 0.1809(3) 0.0229(10) Uani d . 1 . .
    O O4 0.3576(4) 0.3258(4) 0.0695(3) 0.0239(10) Uani d . 1 . .
    O O5 0.0593(4) 0.3797(4) 0.5633(3) 0.0276(11) Uani d . 1 . .
    O O6 0.2587(4) 0.6707(4) 0.6799(3) 0.0279(11) Uani d . 1 . .
    O O11A 0.4076(3) 0.2697(3) 0.4437(3) 0.0178(9) Uani d . 1 . .
    O O12A 0.5482(3) 0.3568(3) 0.5344(3) 0.0182(9) Uani d . 1 . .
    O O21A 0.2186(3) 0.4771(3) 0.3178(3) 0.0213(10) Uani d . 1 . .
    O O22A 0.0637(4) 0.3991(4) 0.2533(3) 0.0296(11) Uani d . 1 . .
    N N1 0.2737(4) 0.2957(4) 0.2792(3) 0.0154(10) Uani d . 1 . .
    N N2 0.2130(4) 0.3016(4) 0.4107(3) 0.0179(11) Uani d . 1 . .
    C C -0.1698(10) 0.3882(8) 0.0942(7) 0.062(3) Uani d . 1 . .
    H H0A -0.1096 0.3946 0.1527 0.075 Uiso calc R 1 . .
    H H0B -0.1608 0.3263 0.0644 0.075 Uiso calc R 1 . .
    C C1 0.4274(4) 0.4539(5) 0.2860(4) 0.0146(12) Uani d . 1 . .
    C C2 0.4903(4) 0.5312(5) 0.2754(4) 0.0129(11) Uani d . 1 . .
    H H2A 0.5195 0.5790 0.3222 0.015 Uiso calc R 1 . .
    C C3 0.5093(5) 0.5373(5) 0.1979(4) 0.0190(13) Uani d . 1 . .
    C C4 0.6125(5) 0.6836(5) 0.2508(4) 0.0265(15) Uani d . 1 . .
    H H4A 0.6550 0.7298 0.2323 0.040 Uiso calc R 1 . .
    H H4B 0.6563 0.6503 0.3072 0.040 Uiso calc R 1 . .
    H H4C 0.5570 0.7205 0.2607 0.040 Uiso calc R 1 . .
    C C5 0.4666(5) 0.4690(5) 0.1259(4) 0.0188(13) Uani d . 1 . .
    H H5A 0.4817 0.4740 0.0731 0.023 Uiso calc R 1 . .
    C C6 0.4019(5) 0.3940(5) 0.1342(4) 0.0170(12) Uani d . 1 . .
    C C7 0.3851(7) 0.3271(6) -0.0085(5) 0.0353(18) Uani d . 1 . .
    H H7A 0.3580 0.2671 -0.0448 0.053 Uiso calc R 1 . .
    H H7B 0.4611 0.3288 0.0114 0.053 Uiso calc R 1 . .
    H H7C 0.3550 0.3861 -0.0452 0.053 Uiso calc R 1 . .
    C C8 0.3786(5) 0.3854(5) 0.2132(4) 0.0179(12) Uani d . 1 . .
    C C9 0.3083(4) 0.3071(5) 0.2162(4) 0.0150(12) Uani d . 1 . .
    H H9A 0.2861 0.2607 0.1678 0.018 Uiso calc R 1 . .
    C C10 0.1969(5) 0.2181(5) 0.2716(4) 0.0210(13) Uani d . 1 . .
    H H10A 0.2179 0.1549 0.2518 0.025 Uiso calc R 1 . .
    H H10B 0.1280 0.2376 0.2261 0.025 Uiso calc R 1 . .
    C C11 0.1902(6) 0.2044(5) 0.3629(5) 0.0267(15) Uani d . 1 . .
    H H11A 0.1197 0.1814 0.3551 0.032 Uiso calc R 1 . .
    H H11B 0.2413 0.1538 0.3987 0.032 Uiso calc R 1 . .
    C C12 0.1734(4) 0.3272(5) 0.4676(4) 0.0176(12) Uani d . 1 . .
    H H12A 0.1235 0.2839 0.4752 0.021 Uiso calc R 1 . .
    C C13 0.1990(5) 0.4164(5) 0.5206(4) 0.0181(13) Uani d . 1 . .
    C C14 0.1394(5) 0.4440(5) 0.5709(4) 0.0238(14) Uani d . 1 . .
    C C15 -0.0028(6) 0.4037(6) 0.6139(5) 0.0316(17) Uani d . 1 . .
    H H15A -0.0562 0.3525 0.6038 0.047 Uiso calc R 1 . .
    H H15B -0.0363 0.4684 0.5941 0.047 Uiso calc R 1 . .
    H H15C 0.0417 0.4067 0.6786 0.047 Uiso calc R 1 . .
    C C16 0.1603(5) 0.5288(5) 0.6242(5) 0.0231(14) Uani d . 1 . .
    H H16A 0.1192 0.5456 0.6577 0.028 Uiso calc R 1 . .
    C C17 0.2433(5) 0.5885(5) 0.6274(4) 0.0223(14) Uani d . 1 . .
    C C18 0.3486(6) 0.7310(6) 0.6947(6) 0.041(2) Uani d . 1 . .
    H H18A 0.3498 0.7866 0.7347 0.061 Uiso calc R 1 . .
    H H18B 0.3458 0.7570 0.6366 0.061 Uiso calc R 1 . .
    H H18C 0.4116 0.6907 0.7229 0.061 Uiso calc R 1 . .
    C C19 0.3059(5) 0.5648(5) 0.5799(4) 0.0185(13) Uani d . 1 . .
    H H19A 0.3616 0.6072 0.5825 0.022 Uiso calc R 1 . .
    C C20 0.2851(4) 0.4775(5) 0.5283(4) 0.0178(13) Uani d . 1 . .
    C C11A 0.5005(5) 0.2775(5) 0.5022(4) 0.0175(12) Uani d . 1 . .
    C C12A 0.5555(5) 0.1810(5) 0.5336(5) 0.0272(15) Uani d . 1 . .
    H H12B 0.5189 0.1282 0.4910 0.041 Uiso calc R 1 . .
    H H12C 0.5569 0.1651 0.5938 0.041 Uiso calc R 1 . .
    H H12D 0.6270 0.1863 0.5367 0.041 Uiso calc R 1 . .
    C C21A 0.1218(5) 0.4706(5) 0.2639(4) 0.0210(13) Uani d . 1 . .
    C C22A 0.0821(6) 0.5634(6) 0.2093(5) 0.0308(16) Uani d . 1 . .
    H H22A 0.0067 0.5580 0.1758 0.046 Uiso calc R 1 . .
    H H22B 0.1163 0.5717 0.1665 0.046 Uiso calc R 1 . .
    H H22C 0.0974 0.6210 0.2500 0.046 Uiso calc R 1 . .
loop_
    _atom_site_aniso_label
    _atom_site_aniso_U_11
    _atom_site_aniso_U_22
    _atom_site_aniso_U_33
    _atom_site_aniso_U_12
    _atom_site_aniso_U_13
    _atom_site_aniso_U_23
    Co1 0.0088(5) 0.0168(5) 0.0142(5) -0.0035(4) 0.0043(3) -0.0026(4)
    Co2 0.0088(6) 0.0186(7) 0.0142(6) -0.0039(5) 0.0046(5) -0.0031(5)
    Cl1 0.0671(18) 0.0709(19) 0.0748(18) -0.0053(15) 0.0184(15) 0.0120(15)
    Cl2 0.087(2) 0.093(2) 0.075(2) -0.0023(19) 0.0400(18) 0.0040(18)
    O1 0.0090(19) 0.020(2) 0.0145(19) -0.0039(17) 0.0058(15) -0.0011(17)
    O2 0.0118(19) 0.024(2) 0.019(2) -0.0044(18) 0.0085(16) -0.0089(18)
    O3 0.023(2) 0.022(2) 0.027(2) -0.0050(19) 0.0145(19) 0.001(2)
    O4 0.025(2) 0.033(3) 0.014(2) -0.005(2) 0.0088(18) -0.004(2)
    O5 0.017(2) 0.035(3) 0.037(3) -0.004(2) 0.017(2) -0.005(2)
    O6 0.023(2) 0.031(3) 0.034(3) 0.004(2) 0.016(2) -0.010(2)
    O11A 0.013(2) 0.019(2) 0.018(2) -0.0029(17) 0.0019(16) -0.0023(17)
    O12A 0.010(2) 0.022(2) 0.019(2) -0.0030(17) 0.0019(16) -0.0040(18)
    O21A 0.014(2) 0.023(2) 0.024(2) 0.0015(18) 0.0034(17) -0.0020(19)
    O22A 0.023(2) 0.024(3) 0.034(3) -0.006(2) 0.002(2) 0.001(2)
    N1 0.011(2) 0.017(2) 0.016(2) -0.001(2) 0.0028(18) -0.004(2)
    N2 0.012(2) 0.020(3) 0.021(2) -0.007(2) 0.005(2) -0.001(2)
    C 0.084(8) 0.044(5) 0.052(6) -0.003(6) 0.019(6) 0.009(5)
    C1 0.007(2) 0.017(3) 0.016(3) 0.003(2) 0.001(2) 0.000(2)
    C2 0.006(2) 0.018(3) 0.014(3) 0.002(2) 0.003(2) 0.001(2)
    C3 0.011(3) 0.019(3) 0.024(3) 0.007(2) 0.003(2) 0.005(3)
    C4 0.025(3) 0.033(4) 0.023(3) -0.015(3) 0.012(3) -0.002(3)
    C5 0.024(3) 0.024(3) 0.014(3) 0.005(3) 0.013(2) 0.002(3)
    C6 0.015(3) 0.022(3) 0.011(3) 0.005(2) 0.002(2) 0.001(2)
    C7 0.046(5) 0.042(5) 0.024(3) -0.009(4) 0.020(3) -0.012(3)
    C8 0.012(3) 0.017(3) 0.025(3) 0.003(2) 0.008(2) 0.001(3)
    C9 0.013(3) 0.016(3) 0.011(2) 0.006(2) 0.000(2) -0.001(2)
    C10 0.019(3) 0.020(3) 0.027(3) -0.008(3) 0.011(3) -0.008(3)
    C11 0.027(4) 0.025(4) 0.026(3) -0.016(3) 0.007(3) -0.011(3)
    C12 0.011(3) 0.023(3) 0.019(3) -0.007(2) 0.006(2) -0.001(3)
    C13 0.011(3) 0.027(3) 0.015(3) 0.003(2) 0.004(2) 0.004(3)
    C14 0.015(3) 0.033(4) 0.022(3) 0.006(3) 0.006(3) 0.004(3)
    C15 0.027(4) 0.043(4) 0.038(4) 0.003(3) 0.027(3) 0.007(3)
    C16 0.014(3) 0.029(4) 0.031(3) 0.008(3) 0.014(3) 0.000(3)
    C17 0.019(3) 0.027(3) 0.020(3) 0.004(3) 0.006(2) 0.001(3)
    C18 0.029(4) 0.038(4) 0.052(5) 0.000(4) 0.011(4) -0.030(4)
    C19 0.012(3) 0.019(3) 0.024(3) 0.005(2) 0.006(2) -0.001(3)
    C20 0.009(3) 0.026(3) 0.015(3) 0.002(2) 0.001(2) 0.001(3)
    C11A 0.012(3) 0.026(3) 0.017(3) -0.001(2) 0.008(2) 0.004(3)
    C12A 0.022(3) 0.027(4) 0.024(3) -0.002(3) -0.001(3) -0.004(3)
    C21A 0.017(3) 0.028(3) 0.019(3) 0.006(3) 0.008(2) -0.003(3)
    C22A 0.024(3) 0.035(4) 0.034(4) -0.004(3) 0.011(3) 0.007(3)
_geom_special_details
;
All e.s.d.'s (except the e.s.d. in the dihedral angle between two l.s. planes)
are estimated using the full covariance matrix. The cell e.s.d.'s are taken
into account individually in the estimation of e.s.d.'s in distances, angles
and torsion angles; correlations between e.s.d.'s in cell parameters are only
used when they are defined by crystal symmetry. An approximate (isotropic)
treatment of cell e.s.d.'s is used for estimating e.s.d.'s involving l.s.
planes.
;
loop_
    _geom_bond_atom_site_label_1
    _geom_bond_atom_site_label_2
    _geom_bond_site_symmetry_2
    _geom_bond_distance
    _geom_bond_publ_flag
    Co1 N2 . 1.861(5) ?
    Co1 N1 . 1.871(5) ?
    Co1 O2 . 1.887(4) ?
    Co1 O1 . 1.891(4) ?
    Co1 O21A . 1.902(5) ?
    Co1 O11A . 1.929(4) ?
    Co2 O12A 3_666 2.043(4) ?
    Co2 O12A . 2.043(4) ?
    Co2 O2 3_666 2.117(4) ?
    Co2 O2 . 2.117(4) ?
    Co2 O1 . 2.160(4) ?
    Co2 O1 3_666 2.160(4) ?
    Cl1 C . 1.763(10) ?
    Cl2 C . 1.771(13) ?
    O1 C1 . 1.310(7) ?
    O2 C20 . 1.334(7) ?
    O3 C3 . 1.361(8) ?
    O3 C4 . 1.441(8) ?
    O4 C6 . 1.342(7) ?
    O4 C7 . 1.440(8) ?
    O5 C14 . 1.380(8) ?
    O5 C15 . 1.431(8) ?
    O6 C17 . 1.353(8) ?
    O6 C18 . 1.432(9) ?
    O11A C11A . 1.275(7) ?
    O12A C11A . 1.256(8) ?
    O21A C21A . 1.293(8) ?
    O22A C21A . 1.226(8) ?
    N1 C9 . 1.282(8) ?
    N1 C10 . 1.465(8) ?
    N2 C12 . 1.281(8) ?
    N2 C11 . 1.485(8) ?
    C H0A . 0.9900 ?
    C H0B . 0.9900 ?
    C1 C2 . 1.411(8) ?
    C1 C8 . 1.433(8) ?
    C2 C3 . 1.366(9) ?
    C2 H2A . 0.9500 ?
    C3 C5 . 1.412(9) ?
    C4 H4A . 0.9800 ?
    C4 H4B . 0.9800 ?
    C4 H4C . 0.9800 ?
    C5 C6 . 1.391(9) ?
    C5 H5A . 0.9500 ?
    C6 C8 . 1.425(9) ?
    C7 H7A . 0.9800 ?
    C7 H7B . 0.9800 ?
    C7 H7C . 0.9800 ?
    C8 C9 . 1.451(8) ?
    C9 H9A . 0.9500 ?
    C10 C11 . 1.511(9) ?
    C10 H10A . 0.9900 ?
    C10 H10B . 0.9900 ?
    C11 H11A . 0.9900 ?
    C11 H11B . 0.9900 ?
    C12 C13 . 1.432(9) ?
    C12 H12A . 0.9500 ?
    C13 C14 . 1.411(9) ?
    C13 C20 . 1.418(9) ?
    C14 C16 . 1.385(10) ?
    C15 H15A . 0.9800 ?
    C15 H15B . 0.9800 ?
    C15 H15C . 0.9800 ?
    C16 C17 . 1.393(9) ?
    C16 H16A . 0.9500 ?
    C17 C19 . 1.397(9) ?
    C18 H18A . 0.9800 ?
    C18 H18B . 0.9800 ?
    C18 H18C . 0.9800 ?
    C19 C20 . 1.400(9) ?
    C19 H19A . 0.9500 ?
    C11A C12A . 1.491(9) ?
    C12A H12B . 0.9800 ?
    C12A H12C . 0.9800 ?
    C12A H12D . 0.9800 ?
    C21A C22A . 1.500(10) ?
    C22A H22A . 0.9800 ?
    C22A H22B . 0.9800 ?
    C22A H22C . 0.9800 ?
loop_
    _geom_angle_atom_site_label_1
    _geom_angle_atom_site_label_2
    _geom_angle_atom_site_label_3
    _geom_angle_site_symmetry_1
    _geom_angle_site_symmetry_3
    _geom_angle
    _geom_angle_publ_flag
    N2 Co1 N1 . . 86.4(2) ?
    N2 Co1 O2 . . 93.9(2) ?
    N1 Co1 O2 . . 178.7(2) ?
    N2 Co1 O1 . . 176.1(2) ?
    N1 Co1 O1 . . 96.1(2) ?
    O2 Co1 O1 . . 83.65(18) ?
    N2 Co1 O21A . . 96.4(2) ?
    N1 Co1 O21A . . 91.4(2) ?
    O2 Co1 O21A . . 89.90(19) ?
    O1 Co1 O21A . . 86.66(19) ?
    N2 Co1 O11A . . 86.1(2) ?
    N1 Co1 O11A . . 86.2(2) ?
    O2 Co1 O11A . . 92.57(18) ?
    O1 Co1 O11A . . 90.98(18) ?
    O21A Co1 O11A . . 176.38(19) ?
    O12A Co2 O12A 3_666 . 180.0000(10)
                                     ?
    O12A Co2 O2 3_666 3_666 86.78(17) ?
    O12A Co2 O2 . 3_666 93.22(17) ?
    O12A Co2 O2 3_666 . 93.22(17) ?
    O12A Co2 O2 . . 86.78(17) ?
    O2 Co2 O2 3_666 . 180.0 ?
    O12A Co2 O1 3_666 . 92.92(16) ?
    O12A Co2 O1 . . 87.08(16) ?
    O2 Co2 O1 3_666 . 107.85(15) ?
    O2 Co2 O1 . . 72.15(15) ?
    O12A Co2 O1 3_666 3_666 87.08(16) ?
    O12A Co2 O1 . 3_666 92.92(16) ?
    O2 Co2 O1 3_666 3_666 72.15(15) ?
    O2 Co2 O1 . 3_666 107.85(15) ?
    O1 Co2 O1 . 3_666 180.0000(10)
                                 ?
    C1 O1 Co1 . . 125.3(4) ?
    C1 O1 Co2 . . 136.1(4) ?
    Co1 O1 Co2 . . 98.66(17) ?
    C20 O2 Co1 . . 122.9(4) ?
    C20 O2 Co2 . . 135.6(4) ?
    Co1 O2 Co2 . . 100.29(18) ?
    C3 O3 C4 . . 117.0(5) ?
    C6 O4 C7 . . 117.7(5) ?
    C14 O5 C15 . . 116.9(6) ?
    C17 O6 C18 . . 118.9(5) ?
    C11A O11A Co1 . . 128.5(4) ?
    C11A O12A Co2 . . 128.5(4) ?
    C21A O21A Co1 . . 128.8(4) ?
    C9 N1 C10 . . 120.3(5) ?
    C9 N1 Co1 . . 125.0(4) ?
    C10 N1 Co1 . . 114.7(4) ?
    C12 N2 C11 . . 122.4(5) ?
    C12 N2 Co1 . . 125.5(4) ?
    C11 N2 Co1 . . 111.9(4) ?
    Cl1 C Cl2 . . 110.9(7) ?
    Cl1 C H0A . . 109.5 ?
    Cl2 C H0A . . 109.5 ?
    Cl1 C H0B . . 109.5 ?
    Cl2 C H0B . . 109.5 ?
    H0A C H0B . . 108.0 ?
    O1 C1 C2 . . 118.2(5) ?
    O1 C1 C8 . . 122.0(5) ?
    C2 C1 C8 . . 119.8(5) ?
    C3 C2 C1 . . 119.9(6) ?
    C3 C2 H2A . . 120.0 ?
    C1 C2 H2A . . 120.0 ?
    O3 C3 C2 . . 124.1(6) ?
    O3 C3 C5 . . 113.6(6) ?
    C2 C3 C5 . . 122.3(6) ?
    O3 C4 H4A . . 109.5 ?
    O3 C4 H4B . . 109.5 ?
    H4A C4 H4B . . 109.5 ?
    O3 C4 H4C . . 109.5 ?
    H4A C4 H4C . . 109.5 ?
    H4B C4 H4C . . 109.5 ?
    C6 C5 C3 . . 118.5(5) ?
    C6 C5 H5A . . 120.8 ?
    C3 C5 H5A . . 120.8 ?
    O4 C6 C5 . . 122.9(5) ?
    O4 C6 C8 . . 115.8(5) ?
    C5 C6 C8 . . 121.4(6) ?
    O4 C7 H7A . . 109.5 ?
    O4 C7 H7B . . 109.5 ?
    H7A C7 H7B . . 109.5 ?
    O4 C7 H7C . . 109.5 ?
    H7A C7 H7C . . 109.5 ?
    H7B C7 H7C . . 109.5 ?
    C6 C8 C1 . . 118.0(6) ?
    C6 C8 C9 . . 118.4(6) ?
    C1 C8 C9 . . 123.5(6) ?
    N1 C9 C8 . . 125.2(6) ?
    N1 C9 H9A . . 117.4 ?
    C8 C9 H9A . . 117.4 ?
    N1 C10 C11 . . 108.8(5) ?
    N1 C10 H10A . . 109.9 ?
    C11 C10 H10A . . 109.9 ?
    N1 C10 H10B . . 109.9 ?
    C11 C10 H10B . . 109.9 ?
    H10A C10 H10B . . 108.3 ?
    N2 C11 C10 . . 108.0(5) ?
    N2 C11 H11A . . 110.1 ?
    C10 C11 H11A . . 110.1 ?
    N2 C11 H11B . . 110.1 ?
    C10 C11 H11B . . 110.1 ?
    H11A C11 H11B . . 108.4 ?
    N2 C12 C13 . . 124.7(6) ?
    N2 C12 H12A . . 117.7 ?
    C13 C12 H12A . . 117.7 ?
    C14 C13 C20 . . 117.5(6) ?
    C14 C13 C12 . . 119.5(6) ?
    C20 C13 C12 . . 123.0(5) ?
    O5 C14 C16 . . 122.7(6) ?
    O5 C14 C13 . . 114.7(6) ?
    C16 C14 C13 . . 122.6(6) ?
    O5 C15 H15A . . 109.5 ?
    O5 C15 H15B . . 109.5 ?
    H15A C15 H15B . . 109.5 ?
    O5 C15 H15C . . 109.5 ?
    H15A C15 H15C . . 109.5 ?
    H15B C15 H15C . . 109.5 ?
    C14 C16 C17 . . 118.1(6) ?
    C14 C16 H16A . . 121.0 ?
    C17 C16 H16A . . 121.0 ?
    O6 C17 C16 . . 115.1(6) ?
    O6 C17 C19 . . 122.8(6) ?
    C16 C17 C19 . . 122.2(6) ?
    O6 C18 H18A . . 109.5 ?
    O6 C18 H18B . . 109.5 ?
    H18A C18 H18B . . 109.5 ?
    O6 C18 H18C . . 109.5 ?
    H18A C18 H18C . . 109.5 ?
    H18B C18 H18C . . 109.5 ?
    C17 C19 C20 . . 118.8(6) ?
    C17 C19 H19A . . 120.6 ?
    C20 C19 H19A . . 120.6 ?
    O2 C20 C19 . . 117.8(5) ?
    O2 C20 C13 . . 121.3(6) ?
    C19 C20 C13 . . 120.9(6) ?
    O12A C11A O11A . . 126.6(6) ?
    O12A C11A C12A . . 118.5(5) ?
    O11A C11A C12A . . 114.9(6) ?
    C11A C12A H12B . . 109.5 ?
    C11A C12A H12C . . 109.5 ?
    H12B C12A H12C . . 109.5 ?
    C11A C12A H12D . . 109.5 ?
    H12B C12A H12D . . 109.5 ?
    H12C C12A H12D . . 109.5 ?
    O22A C21A O21A . . 127.5(6) ?
    O22A C21A C22A . . 119.8(6) ?
    O21A C21A C22A . . 112.8(6) ?
    C21A C22A H22A . . 109.5 ?
    C21A C22A H22B . . 109.5 ?
    H22A C22A H22B . . 109.5 ?
    C21A C22A H22C . . 109.5 ?
    H22A C22A H22C . . 109.5 ?
    H22B C22A H22C . . 109.5 ?
loop_
    _geom_torsion_atom_site_label_1
    _geom_torsion_atom_site_label_2
    _geom_torsion_atom_site_label_3
    _geom_torsion_atom_site_label_4
    _geom_torsion_site_symmetry_1
    _geom_torsion_site_symmetry_2
    _geom_torsion_site_symmetry_3
    _geom_torsion_site_symmetry_4
    _geom_torsion
    _geom_torsion_publ_flag
    N1 Co1 O1 C1 . . . . 18.7(5) ?
    O2 Co1 O1 C1 . . . . -162.6(5) ?
    O21A Co1 O1 C1 . . . . -72.3(5) ?
    O11A Co1 O1 C1 . . . . 104.9(5) ?
    N1 Co1 O1 Co2 . . . . -160.9(2) ?
    O2 Co1 O1 Co2 . . . . 17.86(18) ?
    O21A Co1 O1 Co2 . . . . 108.13(19) ?
    O11A Co1 O1 Co2 . . . . -74.62(18) ?
    O12A Co2 O1 C1 3_666 . . . 71.5(5) ?
    O12A Co2 O1 C1 . . . . -108.5(5) ?
    O2 Co2 O1 C1 3_666 . . . -16.1(6) ?
    O2 Co2 O1 C1 . . . . 163.9(6) ?
    O12A Co2 O1 Co1 3_666 . . . -109.03(19) ?
    O12A Co2 O1 Co1 . . . . 70.97(19) ?
    O2 Co2 O1 Co1 3_666 . . . 163.42(17) ?
    O2 Co2 O1 Co1 . . . . -16.58(17) ?
    N2 Co1 O2 C20 . . . . -32.5(5) ?
    O1 Co1 O2 C20 . . . . 150.6(5) ?
    O21A Co1 O2 C20 . . . . 63.9(5) ?
    O11A Co1 O2 C20 . . . . -118.7(5) ?
    N2 Co1 O2 Co2 . . . . 158.6(2) ?
    O1 Co1 O2 Co2 . . . . -18.32(19) ?
    O21A Co1 O2 Co2 . . . . -105.0(2) ?
    O11A Co1 O2 Co2 . . . . 72.4(2) ?
    O12A Co2 O2 C20 3_666 . . . -57.9(6) ?
    O12A Co2 O2 C20 . . . . 122.1(6) ?
    O1 Co2 O2 C20 . . . . -149.9(6) ?
    O1 Co2 O2 C20 3_666 . . . 30.1(6) ?
    O12A Co2 O2 Co1 3_666 . . . 108.7(2) ?
    O12A Co2 O2 Co1 . . . . -71.3(2) ?
    O1 Co2 O2 Co1 . . . . 16.70(17) ?
    O1 Co2 O2 Co1 3_666 . . . -163.30(17) ?
    N2 Co1 O11A C11A . . . . -133.8(5) ?
    N1 Co1 O11A C11A . . . . 139.6(5) ?
    O2 Co1 O11A C11A . . . . -40.1(5) ?
    O1 Co1 O11A C11A . . . . 43.6(5) ?
    O2 Co2 O12A C11A 3_666 . . . -140.5(5) ?
    O2 Co2 O12A C11A . . . . 39.5(5) ?
    O1 Co2 O12A C11A . . . . -32.8(5) ?
    O1 Co2 O12A C11A 3_666 . . . 147.2(5) ?
    N2 Co1 O21A C21A . . . . -37.0(6) ?
    N1 Co1 O21A C21A . . . . 49.5(5) ?
    O2 Co1 O21A C21A . . . . -130.8(5) ?
    O1 Co1 O21A C21A . . . . 145.5(5) ?
    N2 Co1 N1 C9 . . . . 175.4(5) ?
    O1 Co1 N1 C9 . . . . -7.7(5) ?
    O21A Co1 N1 C9 . . . . 79.1(5) ?
    O11A Co1 N1 C9 . . . . -98.3(5) ?
    N2 Co1 N1 C10 . . . . -2.9(4) ?
    O1 Co1 N1 C10 . . . . 174.0(4) ?
    O21A Co1 N1 C10 . . . . -99.2(4) ?
    O11A Co1 N1 C10 . . . . 83.4(4) ?
    N1 Co1 N2 C12 . . . . -162.8(6) ?
    O2 Co1 N2 C12 . . . . 18.5(5) ?
    O1 Co1 N2 C12 . . . . 69(3) ?
    O21A Co1 N2 C12 . . . . -71.9(5) ?
    O11A Co1 N2 C12 . . . . 110.8(5) ?
    N1 Co1 N2 C11 . . . . 21.3(4) ?
    O2 Co1 N2 C11 . . . . -157.4(4) ?
    O21A Co1 N2 C11 . . . . 112.3(4) ?
    O11A Co1 N2 C11 . . . . -65.1(4) ?
    Co1 O1 C1 C2 . . . . 162.2(4) ?
    Co2 O1 C1 C2 . . . . -18.5(8) ?
    Co1 O1 C1 C8 . . . . -19.0(8) ?
    Co2 O1 C1 C8 . . . . 160.4(4) ?
    O1 C1 C2 C3 . . . . 175.2(5) ?
    C8 C1 C2 C3 . . . . -3.6(8) ?
    C4 O3 C3 C2 . . . . 1.8(9) ?
    C4 O3 C3 C5 . . . . 179.5(5) ?
    C1 C2 C3 O3 . . . . 178.4(5) ?
    C1 C2 C3 C5 . . . . 0.9(9) ?
    O3 C3 C5 C6 . . . . -176.8(5) ?
    C2 C3 C5 C6 . . . . 1.0(9) ?
    C7 O4 C6 C5 . . . . 4.5(9) ?
    C7 O4 C6 C8 . . . . -175.5(6) ?
    C3 C5 C6 O4 . . . . 180.0(5) ?
    C3 C5 C6 C8 . . . . -0.1(9) ?
    O4 C6 C8 C1 . . . . 177.4(5) ?
    C5 C6 C8 C1 . . . . -2.5(9) ?
    O4 C6 C8 C9 . . . . -1.7(8) ?
    C5 C6 C8 C9 . . . . 178.4(6) ?
    O1 C1 C8 C6 . . . . -174.4(5) ?
    C2 C1 C8 C6 . . . . 4.4(8) ?
    O1 C1 C8 C9 . . . . 4.6(9) ?
    C2 C1 C8 C9 . . . . -176.6(5) ?
    C10 N1 C9 C8 . . . . 175.5(6) ?
    Co1 N1 C9 C8 . . . . -2.7(8) ?
    C6 C8 C9 N1 . . . . -173.9(6) ?
    C1 C8 C9 N1 . . . . 7.1(9) ?
    C9 N1 C10 C11 . . . . 166.1(6) ?
    Co1 N1 C10 C11 . . . . -15.5(7) ?
    C12 N2 C11 C10 . . . . 149.8(6) ?
    Co1 N2 C11 C10 . . . . -34.2(6) ?
    N1 C10 C11 N2 . . . . 30.8(7) ?
    C11 N2 C12 C13 . . . . 174.9(6) ?
    Co1 N2 C12 C13 . . . . -0.6(9) ?
    N2 C12 C13 C14 . . . . 170.6(6) ?
    N2 C12 C13 C20 . . . . -12.1(10) ?
    C15 O5 C14 C16 . . . . -0.3(9) ?
    C15 O5 C14 C13 . . . . 179.3(6) ?
    C20 C13 C14 O5 . . . . -177.6(5) ?
    C12 C13 C14 O5 . . . . -0.2(9) ?
    C20 C13 C14 C16 . . . . 2.0(10) ?
    C12 C13 C14 C16 . . . . 179.4(6) ?
    O5 C14 C16 C17 . . . . 179.8(6) ?
    C13 C14 C16 C17 . . . . 0.2(10) ?
    C18 O6 C17 C16 . . . . 173.6(6) ?
    C18 O6 C17 C19 . . . . -6.2(10) ?
    C14 C16 C17 O6 . . . . 179.2(6) ?
    C14 C16 C17 C19 . . . . -0.9(10) ?
    O6 C17 C19 C20 . . . . 179.1(6) ?
    C16 C17 C19 C20 . . . . -0.8(10) ?
    Co1 O2 C20 C19 . . . . -153.3(4) ?
    Co2 O2 C20 C19 . . . . 11.0(9) ?
    Co1 O2 C20 C13 . . . . 29.1(8) ?
    Co2 O2 C20 C13 . . . . -166.6(4) ?
    C17 C19 C20 O2 . . . . -174.5(6) ?
    C17 C19 C20 C13 . . . . 3.1(9) ?
    C14 C13 C20 O2 . . . . 173.8(6) ?
    C12 C13 C20 O2 . . . . -3.5(9) ?
    C14 C13 C20 C19 . . . . -3.6(9) ?
    C12 C13 C20 C19 . . . . 179.0(6) ?
    Co2 O12A C11A O11A . . . . -4.4(9) ?
    Co2 O12A C11A C12A . . . . 175.4(4) ?
    Co1 O11A C11A O12A . . . . 1.6(9) ?
    Co1 O11A C11A C12A . . . . -178.2(4) ?
    Co1 O21A C21A O22A . . . . 11.6(10) ?
    Co1 O21A C21A C22A . . . . -167.3(4) ?
loop_
    _geom_hbond_atom_site_label_D
    _geom_hbond_atom_site_label_H
    _geom_hbond_atom_site_label_A
    _geom_hbond_site_symmetry_A
    _geom_hbond_distance_DH
    _geom_hbond_distance_HA
    _geom_hbond_distance_DA
    _geom_hbond_angle_DHA
    C H0A O22A . 0.99 2.33 3.269(13) 158
    C4 H4A O6 4_675 0.98 2.35 3.326(8) 175
    C7 H7A O6 2_545 0.98 2.51 3.421(9) 156
    C11 H11A O3 2_545 0.99 2.62 3.602(8) 174
    C11 H11B Cl1 4_666 0.99 2.73 3.664(8) 158
    C15 H15A O4 4_566 0.98 2.64 3.568(10) 158
    C12A H12B Cl1 2_545 0.98 2.91 3.354(8) 108
data_global
_journal_date_recd_electronic     2011-01-11
_journal_date_accepted     2011-01-29
_journal_name_full     'Acta Crystallographica, Section E'
_journal_year     2011
_journal_volume     67
_journal_issue      3
_journal_page_first     m303
_journal_page_last     m304
_journal_paper_category     QM
_journal_coeditor_code     JJ2072
_publ_contact_author_name     'Ray J. Butcher'
_publ_contact_author_address
;
Department of Chemistry
Howard University
525 College Street NW
Washington DC 20059
USA
;
_publ_contact_author_email     'rbutcher99@yahoo.com'
_publ_contact_author_fax     '202-806-5442'
_publ_contact_author_phone     '202-806-9892'
_publ_section_title
;\
Di-\m~2~-acetato-diacetato-bis{\m~2~-3,3',5,5'-tetramethoxy-2,2-[ethane-1,2-\
diylbis(nitrilomethylidyne)]diphenolato}tricobalt(II,III) dichloromethane
disolvate
;
loop_
    _publ_author_name
    _publ_author_footnote
    _publ_author_address
    'Assey, Gervas E.' ?
;
Department of Chemistry
Howard University
525 College Street NW
Washington
DC 20059
USA
;
    'Butcher, Ray J.' .
;
Department of Chemistry
Howard University
525 College Street NW
Washington
DC 20059
USA
;
    'Gultneh, Yilma' .
;
Department of Chemistry
Howard University
525 College Street NW
Washington
DC 20059
USA
;
