# Supplementary material for: Di-μ2-acetato-diacetato-bis­{μ2-3,3′,5,5′-tetra­meth­oxy-2,2-[ethane-1,2-diylbis(nitrilo­methyl­idyne)]diphenolato}tricobalt(II,III) dichloro­methane disolvate
Source: Acta Crystallogr Sect E Struct Rep Online. 2011 Feb 5;67(Pt 3):m303–4. doi: 10.1107/S1600536811003783 (PMC3052101; doi:10.1107/S1600536811003783)
Supplement: Supplementary file 2 [file e-67-0m303-Isup2.hkl]

# 
# h,k,l, Fc-squared, Fo-squared, sigma(Fo-squared) and status flag 
# 
data_I
_shelx_title '    ga149 in P2(1)/n' 
_shelx_refln_list_code          4 
_shelx_F_calc_maximum      320.82 
_exptl_crystal_F_000      1394.00 
_reflns_d_resolution_high  0.8011 
 
loop_ 
 _symmetry_equiv_pos_as_xyz 
 'x, y, z' 
 '-x+1/2, y+1/2, -z+1/2' 
 '-x, -y, -z' 
 'x-1/2, -y-1/2, z-1/2' 
 
_cell_length_a    13.9235 
_cell_length_b    13.4407 
_cell_length_c    16.0019 
_cell_angle_alpha  90.000 
_cell_angle_beta  112.724 
_cell_angle_gamma  90.000 
 
_shelx_F_squared_multiplier     1.000 
 
loop_ 
 _refln_index_h 
 _refln_index_k 
 _refln_index_l 
 _refln_F_squared_calc 
 _refln_F_squared_meas 
 _refln_F_squared_sigma 
 _refln_observed_status 
   2   0   0    11521.81     7655.07    174.18 o 
   4   0   0      728.24      704.19     37.67 o 
   6   0   0     6450.50     5260.66    374.97 o 
   8   0   0     4875.13     4149.33    255.02 o 
  10   0   0     5551.21     6573.14    143.94 o 
  12   0   0      444.91      374.45    131.42 o 
  14   0   0     1341.49     1221.38    101.17 o 
   1   1   0    17179.01    20074.44     54.15 o 
   2   1   0     5664.20     7649.42    149.15 o 
   3   1   0     2434.28     2175.67     57.02 o 
   4   1   0      186.40      114.96     53.82 o 
   5   1   0     5612.74     5863.98     78.45 o 
   6   1   0     6169.84     5789.97     59.92 o 
   7   1   0       16.31       14.15     43.97 o 
   8   1   0      385.79      510.11     49.59 o 
   9   1   0     3504.63     3061.96     66.53 o 
  10   1   0      379.59      434.67     78.52 o 
  11   1   0     2341.75     2306.15     86.66 o 
  12   1   0     1644.70     2003.21    195.05 o 
  13   1   0       13.92      190.66     83.18 o 
  14   1   0      188.58      149.19     73.31 o 
  15   1   0      987.70      900.23     51.99 o 
   0   2   0    21079.85    23026.84     87.61 o 
   1   2   0    17912.67    27554.32    468.40 o 
   2   2   0     8343.84    11302.73     69.40 o 
   3   2   0    29691.77    29592.89    155.67 o 
   4   2   0     2042.28     3105.24     65.68 o 
   5   2   0     1386.93     1245.48     71.03 o 
   6   2   0     4654.62     4099.01     68.32 o 
   7   2   0     2213.21     2434.11     54.51 o 
   8   2   0      285.58      445.51     51.67 o 
   9   2   0     4087.36     4436.36     76.78 o 
  10   2   0      316.24      330.38     85.92 o 
  11   2   0      248.10      171.49     89.23 o 
  12   2   0     1113.80     1272.74    178.88 o 
  13   2   0      398.29      417.49     79.61 o 
  14   2   0     1298.48     1155.70     68.48 o 
  15   2   0      260.44      376.85     49.87 o 
   1   3   0     1309.98      957.68     27.47 o 
   2   3   0     9458.14    12508.05     57.55 o 
   3   3   0    71379.58    66362.41    323.34 o 
   4   3   0     1340.49     1929.38     43.30 o 
   5   3   0      354.12      138.29     66.14 o 
   6   3   0      237.63      184.82     81.68 o 
   7   3   0     2389.65     2448.93     57.30 o 
   8   3   0      476.95      437.23     50.84 o 
   9   3   0      170.24      159.09     49.97 o 
  10   3   0     1825.97     1931.33     74.16 o 
  11   3   0      164.66      252.70    102.58 o 
  12   3   0      560.89      738.87     93.35 o 
  13   3   0     2948.84     3117.58     84.33 o 
  14   3   0      142.66      109.26     62.06 o 
  15   3   0      260.14      304.56     71.97 o 
   0   4   0     2116.89     2468.84     29.20 o 
   1   4   0      429.28      760.36     50.07 o 
   2   4   0     2588.63     2400.91     61.02 o 
   3   4   0      915.57     1091.15     32.90 o 
   4   4   0      280.49      622.44     32.98 o 
   5   4   0     2046.50     1971.95     60.53 o 
   6   4   0     5333.89     5020.19    100.09 o 
   7   4   0        5.07       29.12     71.13 o 
   8   4   0     9777.95     9583.11    107.14 o 
   9   4   0       29.88        9.39     60.75 o 
  10   4   0      516.41      481.38     87.76 o 
  11   4   0      123.07      173.63     82.42 o 
  12   4   0     1651.20     2014.76     91.77 o 
  13   4   0      363.97      380.70    116.82 o 
  14   4   0     1939.98     1413.30    102.22 o 
  15   4   0      148.39      152.28     68.84 o 
   1   5   0     5739.22     8143.56     74.05 o 
   2   5   0      123.56      123.15     23.69 o 
   3   5   0    17295.48    15399.10    156.98 o 
   4   5   0    14063.21    17132.20     72.82 o 
   5   5   0       20.98      219.25     36.60 o 
   6   5   0      985.58      953.05     66.23 o 
   7   5   0     3000.19     3264.49    147.06 o 
   8   5   0       54.72       90.74     77.18 o 
   9   5   0     2755.81     2960.28     70.52 o 
  10   5   0      244.36      254.15     92.34 o 
  11   5   0       35.40       92.11     87.66 o 
  12   5   0     2088.57     2519.16     94.51 o 
  13   5   0     2118.51     2132.57     77.79 o 
  14   5   0     2061.89     1879.53     92.83 o 
  15   5   0      351.95      309.78     51.11 o 
   0   6   0     3366.35     2566.88     81.36 o 
   1   6   0      822.29      757.88     42.68 o 
   2   6   0      735.12      627.67     34.63 o 
   3   6   0       30.73       46.71     31.28 o 
   4   6   0     1587.41     1789.24     42.82 o 
   5   6   0     1896.83     1658.09     45.86 o 
   6   6   0     4181.82     4268.80    111.93 o 
   7   6   0     4677.77     5001.30    236.77 o 
   8   6   0      891.67      862.58    102.22 o 
   9   6   0     2823.46     3253.50     69.51 o 
  10   6   0       51.29       35.60     89.52 o 
  11   6   0       34.87       44.59     87.51 o 
  12   6   0       49.97       50.97     85.46 o 
  13   6   0      517.96      621.95     69.28 o 
  14   6   0       30.18       76.14     71.97 o 
   1   7   0      355.71      476.33     54.91 o 
   2   7   0      191.73      196.16     36.40 o 
   3   7   0     1811.27     1656.27     45.52 o 
   4   7   0      966.07     1084.47     43.95 o 
   5   7   0     2486.88     2914.96     66.31 o 
   6   7   0      300.22      155.41    151.24 o 
   7   7   0       77.55       89.70     78.23 o 
   8   7   0      829.64      783.31    156.45 o 
   9   7   0      478.05      561.00     63.27 o 
  10   7   0       19.10       88.73     91.46 o 
  11   7   0      154.71      211.88     83.14 o 
  12   7   0     1196.52     1266.34     82.51 o 
  13   7   0      206.18      212.27     58.96 o 
  14   7   0      301.75      239.90     56.32 o 
   0   8   0     4630.17     3027.90    110.56 o 
   1   8   0      301.22      337.37     74.05 o 
   2   8   0       92.66      367.23     44.48 o 
   3   8   0      488.28      579.99     51.03 o 
   4   8   0     1342.64     1260.13    110.56 o 
   5   8   0     1593.89     1633.33    107.95 o 
   6   8   0     3254.18     3016.24    295.18 o 
   7   8   0       45.34       -6.26     91.79 o 
   8   8   0      983.05     1074.31    162.71 o 
   9   8   0      176.76      237.81    170.01 o 
  10   8   0     1089.21     1451.89    175.23 o 
  11   8   0       49.38        2.09    158.54 o 
  12   8   0       85.87       40.68    114.73 o 
  13   8   0       19.00      181.49     90.74 o 
   1   9   0      627.97      890.74    110.56 o 
   2   9   0     1327.78     1291.80     68.23 o 
   3   9   0       41.66       74.49     70.21 o 
   4   9   0     2709.18     2677.44     93.87 o 
   5   9   0     2257.08     2486.73     65.89 o 
   6   9   0     1193.27      938.78    131.42 o 
   7   9   0       10.99      -25.40     81.48 o 
   8   9   0      112.59       98.10    112.42 o 
   9   9   0     1048.72     1282.92    181.49 o 
  10   9   0     1468.35     1487.35    173.14 o 
  11   9   0     1566.94     1048.24    154.37 o 
  12   9   0      588.75     1005.48    102.22 o 
  13   9   0      195.07      213.82     75.10 o 
   0  10   0     2723.48     2451.11    120.99 o 
   1  10   0     1122.03     1174.91     81.88 o 
   3  10   0      210.85      351.63     90.22 o 
   4  10   0     1913.78     1959.66     62.40 o 
   5  10   0     1537.85     1525.31     65.35 o 
   6  10   0      193.61      186.69     75.35 o 
   7  10   0      209.99      145.32    114.31 o 
   8  10   0       29.05       67.58    114.94 o 
   9  10   0     1049.71      951.53    115.78 o 
  10  10   0     1305.23     1055.54    170.01 o 
  11  10   0      211.56      576.79    130.38 o 
  12  10   0       47.81      176.27     98.04 o 
   1  11   0     1953.48     1637.48     92.71 o 
   2  11   0      675.08      640.90     65.87 o 
   3  11   0     1476.65     1224.44     82.95 o 
   4  11   0     1450.73     1398.05     60.03 o 
   5  11   0     1564.00     1474.06     62.86 o 
   6  11   0      227.55      220.27     74.52 o 
   7  11   0     1419.07     1556.18    118.49 o 
   8  11   0      179.80      281.89    109.89 o 
   9  11   0     1254.91     1448.40    186.70 o 
  10  11   0      189.45      529.86    126.21 o 
  11  11   0      374.44      829.20    110.56 o 
  12  11   0      409.23      439.11     67.80 o 
   0  12   0     3263.73     3218.95    182.01 o 
   1  12   0      778.71      684.58     62.63 o 
   2  12   0      786.85      776.97     69.80 o 
   3  12   0      145.72      120.01     90.65 o 
   4  12   0       64.69       78.71     88.70 o 
   5  12   0      633.84      498.86    109.58 o 
   6  12   0       13.66       91.79    157.50 o 
   7  12   0       51.79      150.20    157.50 o 
   8  12   0     2092.25     1929.04    137.16 o 
   9  12   0      171.61      148.86     76.62 o 
  10  12   0      415.37      496.48    110.56 o 
  11  12   0      345.45      308.74     74.05 o 
   1  13   0       23.07       -0.27     59.41 o 
   2  13   0       68.01       73.14     56.40 o 
   3  13   0     1409.34     1652.96     73.22 o 
   4  13   0       50.71       56.98     61.57 o 
   5  13   0      132.07      259.57     83.05 o 
   6  13   0      338.08      242.56    147.59 o 
   7  13   0      500.51      582.28    217.99 o 
   8  13   0       99.84      141.93     76.20 o 
   9  13   0       36.83       -2.11     53.33 o 
   0  14   0      758.82      811.45     86.87 o 
   1  14   0     1489.58     1410.35     58.20 o 
   2  14   0       72.95      110.83     84.42 o 
   3  14   0       26.51       15.65    149.15 o 
   4  14   0      556.30      532.99    151.24 o 
   5  14   0       59.38        8.34    130.38 o 
   6  14   0      339.80      375.49    115.78 o 
   7  14   0      445.43      601.82    104.30 o 
   8  14   0       44.72      159.58     68.84 o 
   1  15   0       55.17       74.97     72.42 o 
   2  15   0     1191.87     1062.84    126.21 o 
   3  15   0      229.89       67.80    108.47 o 
   4  15   0       78.46       64.67    102.22 o 
   5  15   0     1374.81     1422.68    110.56 o 
   6  15   0       55.08       83.44     83.44 o 
   0  16   0      547.07      789.57     74.05 o 
   1  16   0       90.53       75.10     80.31 o 
   2  16   0      188.75      229.47     84.48 o 
   3  16   0     2312.85     2357.23     87.61 o 
   4  16   0      121.98      115.78     78.23 o 
 -15   0   1      122.47       67.80     79.27 o 
 -13   0   1        2.17       62.58    127.25 o 
 -11   0   1    14651.91    15146.79    168.97 o 
  -9   0   1    10852.65    11352.27    226.34 o 
  -7   0   1     2801.89     2385.35     60.13 o 
  -5   0   1     8395.24     9524.71     68.72 o 
  -3   0   1     6698.25     7278.22    103.26 o 
   3   0   1     2148.59      855.28     83.44 o 
   5   0   1     1544.69     1112.91    114.73 o 
   7   0   1      105.88      313.95    126.21 o 
   9   0   1     2970.76     4440.15    131.42 o 
  11   0   1      782.69      887.61    135.59 o 
  13   0   1      198.84      235.72    120.99 o 
  15   0   1      526.37      453.72     68.84 o 
 -16   1   1      833.46      618.51     53.19 o 
 -15   1   1      104.71       77.82     59.69 o 
 -14   1   1      850.69     1073.66     78.08 o 
 -13   1   1       91.34      201.73    120.99 o 
 -12   1   1     1693.42     1592.64     85.54 o 
 -11   1   1       98.89      149.15     87.77 o 
 -10   1   1       51.93       94.41     67.98 o 
  -9   1   1     8231.14     7702.47     82.50 o 
  -8   1   1     1258.63     1006.05     74.35 o 
  -7   1   1     2418.62     2165.21     54.29 o 
  -6   1   1      773.65     1392.81     49.23 o 
  -5   1   1     3104.26     3293.82     44.89 o 
  -4   1   1     1287.29     1156.14     55.99 o 
  -3   1   1      228.60      207.24     39.81 o 
  -2   1   1     2468.14     1993.88     24.13 o 
  -1   1   1     6103.79     6112.98    119.43 o 
   0   1   1    22037.10    36841.81    135.59 o 
   1   1   1    16469.63    14415.76    348.37 o 
   3   1   1    19777.86    18801.04     89.38 o 
   4   1   1     9526.34    11199.75    214.34 o 
   5   1   1       95.77       42.31     32.15 o 
   6   1   1     1625.94     2083.32     44.15 o 
   7   1   1      366.27      332.33     42.76 o 
   8   1   1      704.22     1025.49    113.46 o 
   9   1   1     3243.49     3782.04    113.69 o 
  10   1   1     3573.57     3667.34    178.36 o 
  11   1   1      896.98     1152.29    242.50 o 
  12   1   1      270.56      526.33     87.21 o 
  13   1   1       88.12      153.85     78.92 o 
  14   1   1      929.63      988.70     71.45 o 
  15   1   1        6.96       98.39     74.58 o 
 -16   2   1       42.66       51.11     57.37 o 
 -15   2   1      636.41      380.60     54.85 o 
 -14   2   1      415.90      403.65     76.12 o 
 -13   2   1      204.75      359.62     92.31 o 
 -12   2   1     1042.31      970.26     93.59 o 
 -11   2   1      435.60      384.49     76.66 o 
 -10   2   1     1222.84     1339.42     66.73 o 
  -9   2   1      335.82      357.34     60.88 o 
  -8   2   1       50.56       56.64     52.64 o 
  -7   2   1      170.32      213.30     47.78 o 
  -6   2   1     2023.67     1694.05     57.71 o 
  -5   2   1     9727.93     9883.30    122.56 o 
  -4   2   1     5783.43     4191.95     44.39 o 
  -2   2   1    13503.76    11214.51    227.38 o 
  -1   2   1       66.98      197.73      9.98 o 
   0   2   1    33740.95    37537.77    260.98 o 
   1   2   1     3237.34     3455.13     28.01 o 
   2   2   1    47195.90    50084.08    350.98 o 
   3   2   1    31547.24    28816.41    175.23 o 
   4   2   1     4223.61     4123.50     83.39 o 
   5   2   1     1261.50      954.12     53.26 o 
   6   2   1      581.31      374.09     35.16 o 
   7   2   1     3907.97     3768.84     55.68 o 
   8   2   1     3651.38     3109.13    128.67 o 
   9   2   1      168.66      123.99     85.01 o 
  10   2   1        3.73        4.02     85.52 o 
  11   2   1     1328.41     1677.81    279.01 o 
  12   2   1      328.74      364.19     85.12 o 
  13   2   1      106.88      148.19     82.36 o 
  14   2   1      316.61      260.57     64.89 o 
  15   2   1       83.68       92.09     63.10 o 
 -16   3   1       87.04       52.15     47.98 o 
 -15   3   1      218.18      156.45     73.01 o 
 -14   3   1     5918.81     6383.60    113.17 o 
 -13   3   1      151.06      257.07     82.42 o 
 -12   3   1      714.85     1075.77     89.10 o 
 -11   3   1     1413.78     1349.67     70.07 o 
 -10   3   1       45.49       55.46     54.38 o 
  -9   3   1      831.99      682.15     58.81 o 
  -8   3   1     9900.94     9758.42    164.28 o 
  -7   3   1     5534.92     5656.30     90.72 o 
  -6   3   1      903.66      670.54     81.85 o 
  -5   3   1     3760.43     3631.01    220.08 o 
  -4   3   1     4583.61     4733.42     39.38 o 
  -3   3   1      638.86      748.83     35.39 o 
  -2   3   1      170.53      144.44     15.20 o 
  -1   3   1     3482.41     3545.18     32.52 o 
   0   3   1     1046.46     1686.53     21.83 o 
   1   3   1    15886.72    14549.04    102.22 o 
   2   3   1     2698.64     2528.14     43.43 o 
   3   3   1     6017.10     4976.61    170.01 o 
   4   3   1     9434.31    13572.21     97.21 o 
   5   3   1      705.74     1282.67     59.77 o 
   6   3   1      249.66      743.79     49.92 o 
   7   3   1      129.81       92.04     43.17 o 
   8   3   1     3568.79     3147.01    139.84 o 
   9   3   1      244.15      192.55     62.47 o 
  10   3   1      148.70      358.06    135.28 o 
  11   3   1      922.34     1234.96    232.07 o 
  12   3   1      793.12      837.37     82.23 o 
  13   3   1     2568.73     2631.16    131.94 o 
  14   3   1      438.97      773.40    154.89 o 
  15   3   1      173.71      135.59     55.28 o 
 -15   4   1      808.07      735.33     80.31 o 
 -14   4   1      788.71      770.79     97.00 o 
 -13   4   1     2033.78     1973.59    145.50 o 
 -12   4   1       93.00       56.88     82.51 o 
 -11   4   1      311.75      402.26     86.21 o 
 -10   4   1       11.29       43.81     65.08 o 
  -9   4   1     3900.98     3849.79    215.91 o 
  -8   4   1     1287.62     1524.97     55.63 o 
  -7   4   1      118.82       90.13     64.30 o 
  -6   4   1        0.51      -32.97     52.43 o 
  -5   4   1     5561.13     4564.97     83.26 o 
  -4   4   1     1435.35     1698.35     41.48 o 
  -2   4   1      386.68      439.92     23.38 o 
  -1   4   1    14859.21    12125.98     70.89 o 
   0   4   1       62.05      148.11     22.95 o 
   1   4   1     5274.86     6140.33     49.40 o 
   2   4   1      429.89      487.21     18.54 o 
   3   4   1     3382.99     5373.63     78.91 o 
   4   4   1     5327.39     6274.60     76.48 o 
   5   4   1     5136.13     6829.41    134.30 o 
   6   4   1     2326.04     2345.66     78.63 o 
   7   4   1     4608.13     5112.46    117.16 o 
   8   4   1      364.25      164.95    100.65 o 
   9   4   1      738.91      901.30     86.09 o 
  10   4   1       89.73      127.13     66.48 o 
  11   4   1      328.95      370.17     67.55 o 
  12   4   1     1147.43     1158.68     87.30 o 
  13   4   1     4083.84     4286.83    116.82 o 
  14   4   1       14.73       86.57     87.61 o 
  15   4   1       95.01      154.37     49.02 o 
 -15   5   1      802.83      724.90     63.62 o 
 -14   5   1     2021.44     2421.31     64.70 o 
 -13   5   1     1610.37     1655.10     82.59 o 
 -12   5   1       52.45       34.75     90.71 o 
 -11   5   1      161.46      265.09     84.32 o 
 -10   5   1      115.04      107.79     70.75 o 
  -9   5   1     2939.82     3139.25    138.72 o 
  -8   5   1     6285.93     6606.97    502.22 o 
  -7   5   1     1343.11     1347.67     88.70 o 
  -6   5   1       76.30      179.45     56.47 o 
  -5   5   1     8754.15     9590.44    199.96 o 
  -4   5   1     5090.08     4798.46     64.28 o 
  -3   5   1     1965.52     2130.81     32.54 o 
  -2   5   1      927.65      719.60     29.42 o 
  -1   5   1       70.18      228.73     30.28 o 
   0   5   1      378.41      281.30     14.02 o 
   2   5   1     1246.87     1716.80     45.60 o 
   3   5   1    14888.00    15692.27    202.19 o 
   4   5   1      616.06      383.51     38.39 o 
   5   5   1     5116.43     5117.48     96.47 o 
   6   5   1     3175.88     2851.50     86.55 o 
   7   5   1     3472.86     3575.73    103.06 o 
   8   5   1     3614.12     3854.59    233.64 o 
   9   5   1       63.12       78.61     88.61 o 
  10   5   1     1640.50     1933.72     99.14 o 
  11   5   1      702.93      784.88     89.54 o 
  12   5   1     1541.23     1298.25     83.65 o 
  13   5   1       14.16       59.55     63.72 o 
  14   5   1      622.92      728.03     77.18 o 
 -15   6   1      240.74      203.39     47.98 o 
 -14   6   1       23.57       99.42     55.99 o 
 -13   6   1       51.12       94.42     72.17 o 
 -12   6   1     1658.66     1683.08     89.43 o 
 -11   6   1      290.16      430.78     87.62 o 
 -10   6   1     1157.54     1048.66     72.58 o 
  -9   6   1      416.13      348.30     71.84 o 
  -8   6   1       59.08      151.09     66.37 o 
  -7   6   1      955.90      918.90    152.28 o 
  -6   6   1      243.82      362.97    156.45 o 
  -5   6   1     2232.44     2016.23     74.78 o 
  -4   6   1    13088.71    12503.46     85.48 o 
  -3   6   1      128.62      311.79     33.81 o 
  -2   6   1      489.71      284.03     26.21 o 
  -1   6   1     2279.43     2641.80     79.61 o 
   0   6   1      352.79      191.69     21.86 o 
   1   6   1      328.42      209.94     44.97 o 
   2   6   1      854.86      932.60     33.23 o 
   3   6   1     5446.53     6973.75     83.25 o 
   4   6   1    10115.44    10697.57     86.71 o 
   5   6   1     4232.66     3967.15     56.29 o 
   6   6   1     8260.77     8274.88    226.04 o 
   7   6   1      640.10      650.11     98.08 o 
   8   6   1      236.25      232.95     78.63 o 
   9   6   1       52.03       17.65     84.87 o 
  10   6   1     2599.97     2890.28     96.00 o 
  11   6   1       47.52       93.29     87.17 o 
  12   6   1     1303.96     1292.83     83.58 o 
  13   6   1      299.01      382.72     61.58 o 
  14   6   1     1188.05      957.50     60.50 o 
 -14   7   1      256.29      186.99     47.80 o 
 -13   7   1      588.41      403.27     66.40 o 
 -12   7   1      359.74      485.18     80.44 o 
 -11   7   1        2.04       47.79     88.16 o 
 -10   7   1       91.25      125.77     64.47 o 
  -9   7   1     3256.23     3788.81    104.12 o 
  -8   7   1      260.71      170.01     94.92 o 
  -7   7   1       74.67       57.37     81.36 o 
  -6   7   1      420.19      302.48    161.67 o 
  -5   7   1     1002.68      971.07     53.89 o 
  -4   7   1     1815.65     1775.66     59.31 o 
  -3   7   1     2565.72     2995.87     45.55 o 
  -2   7   1     2514.75     1848.16     54.07 o 
  -1   7   1       20.24       64.28     51.87 o 
   0   7   1      406.74      285.70     52.70 o 
   1   7   1     1878.25     1743.35     65.98 o 
   2   7   1      995.05      799.69     41.74 o 
   3   7   1     1489.07     1294.02     41.39 o 
   4   7   1     1766.93     1752.41     49.49 o 
   5   7   1     3961.79     3812.19     60.44 o 
   6   7   1      452.80      672.75    187.74 o 
   7   7   1     2784.54     2629.46    141.85 o 
   8   7   1     1774.26     1695.96    142.89 o 
   9   7   1      996.33      966.23    116.30 o 
  10   7   1      871.19     1112.33    104.82 o 
  11   7   1     1001.95     1162.26     85.46 o 
  12   7   1      279.67      421.97    129.86 o 
  13   7   1      403.01      468.22     53.10 o 
 -14   8   1        0.08       19.82     59.45 o 
 -13   8   1        6.58      194.00    102.22 o 
 -12   8   1       45.38      115.51     72.95 o 
 -11   8   1     5111.16     5574.96    166.88 o 
 -10   8   1       14.80       40.21     76.92 o 
  -9   8   1      223.71      156.22     81.72 o 
  -8   8   1       76.56       92.66     72.64 o 
  -7   8   1     1334.04     1273.53    103.26 o 
  -6   8   1       36.76       12.52     87.61 o 
  -5   8   1     3259.50     3131.34     76.88 o 
  -4   8   1        9.70      -18.67     63.86 o 
  -3   8   1     3957.88     3891.01     73.29 o 
  -2   8   1       55.36       95.75     53.30 o 
  -1   8   1     2500.76     2936.92    110.04 o 
   0   8   1       66.33      106.39     90.74 o 
   1   8   1     1614.61     1322.81     73.00 o 
   2   8   1      285.48      347.20     48.68 o 
   3   8   1      837.48      782.68     54.40 o 
   4   8   1      302.70      355.19     54.71 o 
   5   8   1     9574.96     9958.68    172.62 o 
   6   8   1        9.29      -16.68     73.35 o 
   7   8   1      859.41      771.84    166.88 o 
   8   8   1      790.66      694.65    168.97 o 
   9   8   1      111.09      173.14    158.54 o 
  10   8   1      216.68      109.52    148.11 o 
  11   8   1      271.74      229.47    132.46 o 
  12   8   1      113.27      269.10    102.22 o 
  13   8   1      752.08      854.24     73.01 o 
 -13   9   1      679.20      781.22     84.48 o 
 -12   9   1     1797.18     1651.11    137.68 o 
 -11   9   1      218.83       12.52    139.77 o 
 -10   9   1     1623.18     1373.66    156.45 o 
  -9   9   1       32.32       23.54     83.46 o 
  -8   9   1      219.53      181.19     71.21 o 
  -7   9   1      497.70      476.30    105.63 o 
  -6   9   1      529.98      558.58     80.36 o 
  -5   9   1      127.92      153.46     63.72 o 
  -4   9   1        6.82       16.69     81.36 o 
  -3   9   1       16.84      -10.43    122.03 o 
  -2   9   1     4371.01     4097.00    154.37 o 
  -1   9   1     1753.29     1962.83     87.61 o 
   0   9   1      431.38      718.64    118.90 o 
   1   9   1     2010.77     1869.19     87.77 o 
   2   9   1     1462.98     1463.43     61.14 o 
   3   9   1      818.88      853.19     88.66 o 
   4   9   1     6887.94     6717.18    114.73 o 
   5   9   1      388.31      387.45     57.28 o 
   6   9   1       80.52      116.34     73.44 o 
   7   9   1      607.63      497.52    171.06 o 
   8   9   1      970.00      986.70    182.53 o 
   9   9   1     2079.95     1934.81    164.80 o 
  10   9   1      745.27      766.62    167.93 o 
  11   9   1       43.45      223.21    119.95 o 
  12   9   1     1048.11     1239.11     98.04 o 
 -13  10   1       17.79      135.59     68.84 o 
 -12  10   1     2005.73     2346.80    100.13 o 
 -11  10   1      875.40      819.82    148.11 o 
 -10  10   1     1044.20      747.85    166.88 o 
  -9  10   1      226.53      162.94     72.54 o 
  -8  10   1      172.91      255.71    113.86 o 
  -7  10   1     2482.03     2127.57    137.63 o 
  -6  10   1       10.20       12.52     86.86 o 
  -5  10   1      243.02      159.25     55.72 o 
  -4  10   1     1687.57     1671.86     56.02 o 
  -3  10   1      112.91       79.77     69.07 o 
  -2  10   1     4623.13     4211.73    140.81 o 
  -1  10   1       83.02       70.90     76.44 o 
   0  10   1     1675.14     1622.95    115.78 o 
   1  10   1      465.63      752.02    109.52 o 
   2  10   1       70.75      123.21     68.48 o 
   3  10   1     2331.49     2542.60     85.41 o 
   4  10   1     8968.66     9419.64     95.61 o 
   5  10   1      909.20      998.95     64.65 o 
   6  10   1      420.60      697.78    176.27 o 
   7  10   1     1271.72     1109.87    109.09 o 
   8  10   1      919.70     1102.73    146.02 o 
   9  10   1       51.80       23.99    122.03 o 
  10  10   1        1.48      403.65    137.68 o 
  11  10   1      123.33      126.21    104.30 o 
  12  10   1      117.32      127.25     80.31 o 
 -12  11   1        3.49       79.27     75.10 o 
 -11  11   1      187.98      518.38    109.52 o 
 -10  11   1     1011.68      757.24    133.51 o 
  -9  11   1      531.30      581.16    172.62 o 
  -8  11   1     2137.13     2127.23    182.01 o 
  -7  11   1      479.73      559.20     77.67 o 
  -6  11   1      322.41      316.24     76.16 o 
  -5  11   1      110.17       88.62     58.66 o 
  -4  11   1     2330.17     2356.57     67.05 o 
  -3  11   1      788.09      756.57     61.52 o 
  -2  11   1      437.17      492.99     89.96 o 
  -1  11   1     4453.57     4156.40    104.82 o 
   0  11   1     2631.28     2387.23     70.88 o 
   1  11   1     1021.65      985.71     56.28 o 
   2  11   1     1725.09     1860.60    101.17 o 
   3  11   1     2096.89     2153.84    103.26 o 
   4  11   1     3557.26     3584.59    160.10 o 
   5  11   1      142.26      238.43     58.39 o 
   6  11   1      592.00      611.90    112.10 o 
   7  11   1      523.64      364.78    138.72 o 
   8  11   1      837.88      892.49    110.60 o 
   9  11   1      424.97      502.43    116.30 o 
  10  11   1       40.12      275.36    126.21 o 
  11  11   1      134.84      131.42     81.36 o 
 -11  12   1      582.45      573.66     77.18 o 
 -10  12   1      195.14      502.74    116.82 o 
  -9  12   1     1124.55     1199.47    113.17 o 
  -8  12   1       95.24      117.86    138.72 o 
  -7  12   1       14.36      112.25    104.34 o 
  -6  12   1      213.89      301.37     72.20 o 
  -5  12   1        2.27       -6.26    100.13 o 
  -4  12   1        3.59      -12.03     66.47 o 
  -3  12   1     3720.12     3474.64    100.48 o 
  -2  12   1        8.10       12.52    114.73 o 
  -1  12   1     1621.71     1466.56     58.98 o 
   0  12   1      700.23      656.23     58.41 o 
   1  12   1     3189.31     2836.58     67.64 o 
   2  12   1     1891.69     1775.12     68.42 o 
   3  12   1      469.17      442.78     89.71 o 
   4  12   1        6.64       25.92     85.19 o 
   5  12   1       25.15        7.30    153.32 o 
   7  12   1      313.73      138.53    182.53 o 
   8  12   1        8.31       38.59    122.03 o 
   9  12   1       44.72       43.14     69.43 o 
  10  12   1        5.74        2.09     92.83 o 
 -10  13   1      419.91      465.19     73.01 o 
  -9  13   1       26.50       49.07     58.12 o 
  -8  13   1      416.82      532.56    190.87 o 
  -7  13   1      264.77      133.43     93.54 o 
  -6  13   1       60.69       53.19    155.41 o 
  -5  13   1       84.97       50.86     81.82 o 
  -4  13   1     1413.99     1398.51     90.94 o 
  -3  13   1      945.46      873.56     71.38 o 
  -2  13   1      429.72      395.96     57.36 o 
  -1  13   1        9.38       41.34     97.68 o 
   0  13   1      280.59      275.72     62.98 o 
   1  13   1     2716.08     2711.22     64.04 o 
   2  13   1     2881.13     2727.93     74.67 o 
   3  13   1       63.04       77.04     64.95 o 
   4  13   1        3.27       77.07     86.24 o 
   5  13   1       11.21       16.69    160.63 o 
   6  13   1       34.91      -22.85     95.88 o 
   7  13   1      478.75      541.81    130.90 o 
   8  13   1      885.57      843.40     76.14 o 
  -8  14   1      894.95      768.71     76.14 o 
  -7  14   1      309.14      353.59    107.43 o 
  -6  14   1       10.07      200.26    124.12 o 
  -5  14   1      417.66      650.85    148.11 o 
  -4  14   1     1020.51     1173.40    144.98 o 
  -3  14   1       26.03       11.47    148.11 o 
  -2  14   1     1174.60     1274.03     64.15 o 
  -1  14   1     1671.34     1852.13     61.00 o 
   0  14   1      289.17      332.67     53.16 o 
   1  14   1     1014.33     1102.48     57.24 o 
   2  14   1       23.34       27.12    150.20 o 
   3  14   1      580.56      501.69    143.94 o 
   4  14   1      491.24      643.55    146.02 o 
   5  14   1      147.18      191.92    132.46 o 
   6  14   1      715.69      917.86    113.69 o 
   7  14   1      185.68      262.84     90.74 o 
  -7  15   1      643.37      584.09     65.71 o 
  -6  15   1      783.94      742.63     87.61 o 
  -5  15   1      186.98      205.48    101.17 o 
  -4  15   1       47.23      151.24    117.86 o 
  -3  15   1      646.45      586.18    123.08 o 
  -2  15   1      525.19      583.05    114.73 o 
  -1  15   1       54.36       30.25    110.56 o 
   0  15   1      583.10      536.78     74.73 o 
   1  15   1      531.82      571.88     70.89 o 
   2  15   1       12.81       49.02    111.60 o 
   3  15   1      482.83      600.78    120.99 o 
   4  15   1      682.24      687.35    109.52 o 
   5  15   1      106.47      273.27    103.26 o 
   6  15   1       26.89       39.63     70.93 o 
  -5  16   1      359.12      321.25     68.84 o 
  -4  16   1      414.56      273.27     79.27 o 
  -3  16   1      298.77      240.94     85.53 o 
  -2  16   1       37.15        9.39     83.44 o 
  -1  16   1      828.64      754.11     82.40 o 
   0  16   1       54.09       31.17     49.35 o 
   1  16   1       95.40       84.48     81.36 o 
   2  16   1       59.06      112.65     85.53 o 
   3  16   1        4.25       12.52     73.01 o 
   4  16   1       38.32       32.33     73.01 o 
 -16   0   2      167.44      165.84     59.45 o 
 -14   0   2       47.38      127.25    105.35 o 
 -12   0   2      787.74      852.15    118.90 o 
 -10   0   2     3310.66     3921.01    224.77 o 
  -8   0   2     2048.17     1447.92     66.60 o 
  -6   0   2    43448.37    34741.22    465.19 o 
  -2   0   2     4190.08     5229.92     22.91 o 
   0   0   2     7936.76     4694.65     49.02 o 
   2   0   2     2331.01      870.92     42.23 o 
   6   0   2     4516.77     4231.55    168.97 o 
   8   0   2      164.30      228.42    163.75 o 
  10   0   2     2852.34     3313.69    141.85 o 
  12   0   2       45.34      234.68    127.25 o 
  14   0   2      401.87      262.84     91.79 o 
 -16   1   2       60.30       43.73     40.48 o 
 -15   1   2      108.88      247.55     61.83 o 
 -14   1   2     1033.60     1229.35    100.65 o 
 -13   1   2      268.51      192.57     84.81 o 
 -12   1   2      204.70      316.66     90.35 o 
 -11   1   2      140.21      186.28     84.81 o 
 -10   1   2     1310.49     1499.80     86.72 o 
  -9   1   2      900.20      928.55     62.08 o 
  -8   1   2     2765.96     3070.30    138.00 o 
  -7   1   2     4511.91     5143.27     56.46 o 
  -6   1   2     3266.68     3299.50     40.45 o 
  -5   1   2       18.60      170.78     25.09 o 
  -4   1   2     1648.58     2600.07     56.98 o 
  -2   1   2     8711.79    12090.04     48.58 o 
  -1   1   2     4139.60     5899.65     59.48 o 
   0   1   2     6779.48    10804.75    125.43 o 
   1   1   2     3724.64     1707.43     68.84 o 
   2   1   2    12402.91    18406.96    103.02 o 
   3   1   2     5890.67     3071.42     56.06 o 
   4   1   2      355.72      219.27     59.83 o 
   5   1   2      185.03      120.26     80.02 o 
   6   1   2     2477.78     2519.36    108.97 o 
   7   1   2      661.21      476.83    105.27 o 
   8   1   2     1037.10      988.90    110.03 o 
   9   1   2     9501.99     9959.61    105.08 o 
  10   1   2      817.45      983.62    283.18 o 
  11   1   2      647.47     1012.62     98.57 o 
  12   1   2      342.93      462.42     84.44 o 
  13   1   2       99.05      120.00     80.76 o 
  14   1   2       32.44      -11.47     81.36 o 
  15   1   2      174.07      272.21     38.07 o 
 -16   2   2      312.09      331.68     65.71 o 
 -15   2   2      582.14      581.18     62.05 o 
 -14   2   2      112.31      179.46     72.84 o 
 -13   2   2      884.98      922.51     84.99 o 
 -12   2   2      124.12       79.07     78.87 o 
 -11   2   2     3763.25     3492.17     80.95 o 
 -10   2   2      187.46      318.39     62.87 o 
  -9   2   2     3197.19     2806.85    120.45 o 
  -8   2   2       69.68      182.12     51.87 o 
  -7   2   2      729.67     1116.97     52.64 o 
  -6   2   2     5717.95     4601.18     92.34 o 
  -5   2   2     7229.58    10211.02    231.55 o 
  -4   2   2      151.72      136.69     39.64 o 
  -3   2   2      189.33      174.95     25.00 o 
  -2   2   2     8376.69     7983.74     86.82 o 
  -1   2   2     1973.14     2314.38     20.14 o 
   0   2   2     3099.43     1316.32     22.08 o 
   1   2   2    10037.80    14013.03    133.51 o 
   2   2   2    32724.56    32651.87    238.85 o 
   3   2   2     3380.09     5266.46     90.22 o 
   4   2   2     1737.69     2325.90     59.62 o 
   5   2   2      109.55      145.84     28.98 o 
   6   2   2     9341.13     9250.83    237.29 o 
   7   2   2      657.61      794.65    109.00 o 
   8   2   2      104.03      124.08    111.96 o 
   9   2   2     1164.61     1267.91    147.59 o 
  10   2   2      302.57      415.25    100.65 o 
  11   2   2     1986.63     2200.61    122.03 o 
  12   2   2      201.21      327.16    129.33 o 
  13   2   2      293.01      318.49     75.73 o 
  14   2   2       42.27      209.11    149.67 o 
  15   2   2     1483.76     1282.92     51.11 o 
 -16   3   2     1492.58     1488.40     59.45 o 
 -15   3   2      565.70      590.35     93.87 o 
 -14   3   2      391.51      636.94     71.68 o 
 -13   3   2      128.36      395.05    134.55 o 
 -12   3   2      809.66      904.76     69.39 o 
 -11   3   2     1350.42     1316.58     76.52 o 
 -10   3   2      111.88      264.37    168.45 o 
  -9   3   2     8699.51     7459.42    385.40 o 
  -8   3   2     4037.34     3977.32     76.46 o 
  -7   3   2     6936.63     7593.75    142.37 o 
  -6   3   2       75.35      131.09     69.22 o 
  -5   3   2     2997.77     4821.97    115.25 o 
  -4   3   2     1619.20     2254.61     27.83 o 
  -3   3   2      352.50      575.86     13.30 o 
  -2   3   2      885.04      929.57     26.84 o 
  -1   3   2      175.78       75.46      8.36 o 
   0   3   2      880.14      900.85     21.35 o 
   1   3   2     5084.66     5238.07     86.57 o 
   2   3   2     5032.38     7836.12     94.39 o 
   3   3   2     3365.18     5045.31     65.10 o 
   4   3   2     2329.10     1922.86     58.26 o 
   5   3   2      629.59      938.09     49.87 o 
   6   3   2       53.15       99.35     53.98 o 
   7   3   2     1485.27     1468.88     99.74 o 
   8   3   2      882.41      940.19    119.45 o 
   9   3   2      188.87      213.48     66.57 o 
  10   3   2      593.02      588.54     85.52 o 
  11   3   2      208.80      367.87    114.21 o 
  12   3   2       21.44      153.32    119.95 o 
  13   3   2      139.39      182.94     71.37 o 
  14   3   2       29.48       98.21     65.71 o 
  15   3   2       13.99       87.61     49.02 o 
 -16   4   2       19.91        9.39     53.19 o 
 -15   4   2      297.07      271.19     76.14 o 
 -14   4   2     3451.84     3265.71    116.82 o 
 -13   4   2       89.26      153.60     83.30 o 
 -12   4   2      615.76      657.44    107.43 o 
 -11   4   2        1.11       30.25     86.57 o 
 -10   4   2     1656.69     1692.94    128.81 o 
  -9   4   2      550.41      622.69     79.27 o 
  -8   4   2     2349.76     2511.41    152.28 o 
  -7   4   2      167.71      164.32     55.96 o 
  -6   4   2    14553.74    17793.45    324.38 o 
  -5   4   2      190.11      370.08     34.35 o 
  -4   4   2     9485.42     9000.38    101.47 o 
  -3   4   2      680.80      503.41     26.88 o 
  -2   4   2      970.55      484.04     16.81 o 
  -1   4   2     3458.24     4179.63     40.89 o 
   0   4   2      619.21      251.34     21.69 o 
   1   4   2      257.71      129.67     29.56 o 
   2   4   2    10341.58    11066.01    169.49 o 
   3   4   2     1422.82     1930.08     40.68 o 
   4   4   2     7340.86     6421.45    197.24 o 
   5   4   2      301.86      310.74     61.91 o 
   6   4   2    17929.69    15897.14    211.77 o 
   7   4   2       77.29       74.91     89.24 o 
   8   4   2      266.82      439.59     74.05 o 
   9   4   2        2.35        6.90     61.82 o 
  10   4   2       25.15       74.85     68.51 o 
  11   4   2      324.73      222.33     82.32 o 
  12   4   2     2513.08     2709.08     91.26 o 
  13   4   2        0.26       15.65     91.79 o 
  14   4   2      608.50      548.63     77.18 o 
 -15   5   2     1362.03     1231.81     70.93 o 
 -14   5   2     1000.25     1008.65     68.15 o 
 -13   5   2      416.46      568.69     79.08 o 
 -12   5   2      401.16      323.98     84.94 o 
 -11   5   2        0.09       -7.30     91.79 o 
 -10   5   2      327.98      180.35     70.89 o 
  -9   5   2     6252.90     5667.38     78.08 o 
  -8   5   2      223.84      403.65    183.57 o 
  -7   5   2      177.86       90.74    130.38 o 
  -6   5   2     3110.56     3283.44    164.80 o 
  -5   5   2       40.73      106.65     27.79 o 
  -4   5   2      995.08     1538.16     41.46 o 
  -3   5   2    10968.32     7990.53    129.62 o 
  -2   5   2      558.72      341.21     28.73 o 
  -1   5   2     2301.91     1607.92     75.10 o 
   0   5   2     4095.72     3715.04     96.48 o 
   1   5   2     4475.27     4991.31     67.74 o 
   2   5   2     6400.48     8062.36     77.38 o 
   3   5   2     2233.77     1999.42     78.12 o 
   4   5   2     1225.49     1250.34     75.42 o 
   5   5   2     1365.49     1290.19     77.11 o 
   6   5   2     1304.21     1237.69     85.21 o 
   7   5   2    10102.87    10190.75    160.60 o 
   8   5   2      786.76      876.11     79.88 o 
   9   5   2      577.74      669.29     91.41 o 
  10   5   2       66.47      296.22    119.95 o 
  11   5   2      152.18      193.64     85.40 o 
  12   5   2       28.86       75.50     74.10 o 
  13   5   2      224.01      166.88     84.48 o 
  14   5   2      282.22      349.41     57.37 o 
 -15   6   2      471.77      418.25     58.41 o 
 -14   6   2       46.52       60.50     87.61 o 
 -13   6   2     1540.10     1905.19    107.95 o 
 -12   6   2     1120.64     1210.09     88.59 o 
 -11   6   2      154.30      160.37     66.50 o 
 -10   6   2      320.31      247.31     71.36 o 
  -9   6   2      287.99      254.21     79.09 o 
  -8   6   2       40.51       80.31     75.10 o 
  -7   6   2       65.64       53.19    151.24 o 
  -6   6   2      451.69      377.57    140.81 o 
  -5   6   2     3646.37     4115.37     59.77 o 
  -4   6   2       53.30       49.43     30.44 o 
  -3   6   2      334.01      394.61     27.07 o 
  -2   6   2      297.42      718.79     28.16 o 
  -1   6   2     1588.56     2365.32     64.15 o 
   0   6   2     7218.30     6085.00    115.78 o 
   1   6   2       41.09       94.94     53.09 o 
   2   6   2     7927.05     9179.36     66.02 o 
   3   6   2     4632.07     5954.21     94.12 o 
   4   6   2      229.32      211.89     43.84 o 
   5   6   2     5081.40     5685.58    112.83 o 
   6   6   2     2325.44     2221.66     87.99 o 
   7   6   2      130.46       99.09    140.81 o 
   8   6   2     1385.64     1284.60     91.46 o 
   9   6   2     1316.82     1523.89     90.11 o 
  10   6   2       49.54      109.82     86.41 o 
  11   6   2      552.85      833.45    144.98 o 
  12   6   2       67.04      231.59     71.77 o 
  13   6   2      251.49      208.60     70.93 o 
 -14   7   2      319.83      418.40     54.86 o 
 -13   7   2       55.12       95.49     73.47 o 
 -12   7   2      507.56      469.65     86.61 o 
 -11   7   2      158.27      119.33     64.02 o 
 -10   7   2      544.68      419.64     76.32 o 
  -9   7   2       59.91       23.38     54.41 o 
  -8   7   2      556.19      535.07     89.70 o 
  -7   7   2     2388.93     2357.23     97.00 o 
  -6   7   2      269.21      238.89     92.18 o 
  -5   7   2      469.85      514.25     52.53 o 
  -4   7   2     1970.80     2024.31     53.80 o 
  -3   7   2     1010.68     1333.41     40.65 o 
  -2   7   2      568.09      420.93     40.81 o 
  -1   7   2     8912.30     9337.00     96.21 o 
   0   7   2      626.77      548.63     93.87 o 
   1   7   2     2464.90     1897.60     70.70 o 
   2   7   2       27.68       26.58     38.47 o 
   3   7   2     3155.35     2247.62     49.93 o 
   4   7   2       15.71      -11.45     50.41 o 
   5   7   2     4877.81     5096.25    105.47 o 
   6   7   2     2347.37     2188.16    120.99 o 
   7   7   2     3524.05     3415.90    171.06 o 
   8   7   2      817.38      731.16    155.41 o 
   9   7   2     3430.90     3901.17    135.59 o 
  10   7   2     1457.76     1715.31    116.30 o 
  11   7   2      577.42      778.76     82.92 o 
  12   7   2        0.01       66.49     63.11 o 
  13   7   2       29.71       21.46     48.50 o 
 -14   8   2     1265.18     1546.80     74.05 o 
 -13   8   2        5.12       -4.17     76.14 o 
 -12   8   2     3488.70     3726.09    101.69 o 
 -11   8   2      345.20      291.36     61.47 o 
 -10   8   2      240.86      379.28     81.57 o 
  -9   8   2       18.41       24.59     71.49 o 
  -8   8   2      113.20      159.31     75.77 o 
  -7   8   2        0.59       58.47     64.81 o 
  -6   8   2     6836.38     6420.59     85.43 o 
  -5   8   2      699.67      687.18     66.02 o 
  -4   8   2      420.93      325.31     62.12 o 
  -3   8   2      148.83      225.88     58.46 o 
  -2   8   2     4017.46     4471.52     82.92 o 
  -1   8   2      871.32     1118.46     63.26 o 
   0   8   2     2656.24     2248.34     76.61 o 
   1   8   2      727.95      693.90     73.66 o 
   2   8   2      155.10       94.96     46.28 o 
   3   8   2       12.22       44.03     51.33 o 
   4   8   2    13396.44    13831.33    165.85 o 
   5   8   2      249.65      310.18     51.08 o 
   6   8   2     2793.08     2745.24    178.36 o 
   7   8   2      153.20      163.75    159.58 o 
   8   8   2      102.59        7.30    171.06 o 
   9   8   2      607.78      504.82    173.14 o 
  10   8   2     2315.64     2267.53    167.93 o 
  11   8   2       98.29      211.73    118.90 o 
  12   8   2       23.63      101.17     86.57 o 
 -13   9   2      277.24      257.63    100.13 o 
 -12   9   2        5.87        0.00    132.46 o 
 -11   9   2     1584.83     1581.22    158.54 o 
 -10   9   2      204.19      305.15    102.22 o 
  -9   9   2      219.51      266.06     64.63 o 
  -8   9   2      106.90       89.46     70.56 o 
  -7   9   2     1405.07     1099.46    107.16 o 
  -6   9   2      653.51      654.57     76.76 o 
  -5   9   2      182.66      280.21     69.33 o 
  -4   9   2      711.45      730.12    118.90 o 
  -3   9   2      663.36      616.43    107.43 o 
  -2   9   2     1979.65     2177.10    129.63 o 
  -1   9   2     6932.80     6862.08     95.96 o 
   0   9   2      381.96      476.32     82.45 o 
   1   9   2     2259.57     1736.79     91.77 o 
   2   9   2      732.24      765.59     59.48 o 
   3   9   2    10051.25     9866.58    249.80 o 
   4   9   2     5734.37     5743.16    220.60 o 
   5   9   2      738.85      710.16     58.99 o 
   6   9   2     1659.06     1693.87    177.31 o 
   7   9   2      221.85      123.08    149.15 o 
   8   9   2     1273.38     1215.12    161.67 o 
   9   9   2     1649.03     2135.07    184.62 o 
  10   9   2      669.05      810.43    148.11 o 
  11   9   2      236.94      287.87    120.99 o 
  12   9   2      432.17      411.99     77.18 o 
 -13  10   2      575.79      706.13     70.93 o 
 -12  10   2      247.88      162.71    117.86 o 
 -11  10   2      786.14      767.67    149.15 o 
 -10  10   2     1476.92     1475.88    173.14 o 
  -9  10   2      178.96      269.42     75.52 o 
  -8  10   2      732.59      596.15     76.41 o 
  -7  10   2      134.10       40.29     82.38 o 
  -6  10   2     1204.71     1153.70     81.82 o 
  -5  10   2      366.92      326.76     59.21 o 
  -4  10   2     1147.42     1040.21     75.93 o 
  -3  10   2      881.74      814.49     74.63 o 
  -2  10   2      194.98      136.43     62.38 o 
  -1  10   2     1726.93     1775.51     70.62 o 
   0  10   2       45.40       60.51     69.04 o 
   1  10   2       49.01       43.31     69.13 o 
   2  10   2     3021.83     3237.42    223.73 o 
   3  10   2     1818.08     1883.45     79.76 o 
   4  10   2      766.13      978.67     81.03 o 
   5  10   2      262.64      349.74     87.61 o 
   6  10   2      674.94      845.89    176.27 o 
   7  10   2       19.27       -8.34    165.84 o 
   8  10   2      144.16      103.39    102.91 o 
   9  10   2     1570.44     1748.43    246.15 o 
  10  10   2      280.86      435.98    134.55 o 
  11  10   2     1561.33     2033.90    104.30 o 
  12  10   2     1178.07     1080.57     67.80 o 
 -12  11   2      342.52      629.99     81.36 o 
 -10  11   2      331.06      285.79    146.02 o 
  -9  11   2     1441.45     1736.55    106.25 o 
  -8  11   2      627.36      561.36     77.72 o 
  -7  11   2      420.46      377.79     80.34 o 
  -6  11   2      101.65       42.78     77.58 o 
  -5  11   2      107.62      118.33     60.82 o 
  -4  11   2      294.10      287.87     65.54 o 
  -3  11   2     1980.18     1806.59     80.70 o 
  -2  11   2     1400.67     1421.70     56.44 o 
  -1  11   2     1283.59     1546.19     70.13 o 
   0  11   2      160.00      150.47     53.01 o 
   1  11   2     2030.33     2236.97     67.15 o 
   2  11   2      295.65      267.48     73.71 o 
   3  11   2     1380.83     1358.73    136.64 o 
   4  11   2      160.17      166.88     91.79 o 
   6  11   2     1079.86      693.61    164.80 o 
   7  11   2      519.07      403.33    198.17 o 
   8  11   2      309.11      273.86    101.23 o 
   9  11   2       24.35      105.96     76.69 o 
  10  11   2       23.99      -37.55     99.09 o 
  11  11   2      101.47      -17.73     73.01 o 
 -11  12   2       37.27      117.86     84.48 o 
 -10  12   2     2954.98     2943.41    130.38 o 
  -9  12   2      266.45      291.11    105.87 o 
  -8  12   2       65.74       84.93     96.97 o 
  -7  12   2       36.64      138.59    187.74 o 
  -6  12   2       12.10      140.95    111.60 o 
  -5  12   2      363.17      369.72     85.05 o 
  -4  12   2     1717.31     1809.32     96.05 o 
  -3  12   2     1957.57     2113.61     83.69 o 
  -2  12   2      578.44      556.61     56.14 o 
  -1  12   2      126.72      114.12     59.34 o 
   0  12   2     2104.70     2078.33     60.35 o 
   1  12   2     1643.18     1742.14     63.13 o 
   2  12   2     2563.50     2411.94     90.18 o 
   3  12   2      199.18      207.54     66.18 o 
   4  12   2      218.38      194.75     58.96 o 
   5  12   2      218.18      138.68    111.97 o 
   6  12   2     1542.90     1848.48    135.59 o 
   7  12   2      246.45      124.12    137.68 o 
   8  12   2      121.42       66.23     85.90 o 
   9  12   2       24.27       61.24     58.10 o 
 -10  13   2     1937.27     1649.02     87.61 o 
  -9  13   2     1507.19     1709.67     82.40 o 
  -8  13   2     1605.88     1582.46    284.75 o 
  -7  13   2      106.35      179.40    132.46 o 
  -6  13   2      827.51      736.60     81.75 o 
  -5  13   2       63.43       39.54     81.94 o 
  -4  13   2        9.20      -21.27     72.76 o 
  -3  13   2     4373.59     4994.34    130.13 o 
  -2  13   2      189.95      237.43     58.56 o 
  -1  13   2      194.61      159.04     60.30 o 
   0  13   2     1301.34     1262.88     72.56 o 
   1  13   2     4762.88     4935.62     68.47 o 
   2  13   2      395.77      393.29     56.00 o 
   3  13   2      161.67      157.39     66.55 o 
   4  13   2      197.22      105.35    154.37 o 
   5  13   2       85.97      106.08     96.94 o 
   6  13   2       83.70      147.18     91.92 o 
   7  13   2      308.80      291.81     79.40 o 
   8  13   2      271.19      212.62     76.14 o 
   9  13   2       18.58      -31.29     71.97 o 
  -8  14   2      255.12      306.65     81.36 o 
  -7  14   2      541.94      526.73    101.17 o 
  -6  14   2       26.21       71.97    126.21 o 
  -5  14   2      739.87      760.63     70.44 o 
  -4  14   2      448.59      673.79    136.64 o 
  -3  14   2      882.04      974.18    141.85 o 
  -2  14   2     1293.16     1192.70     67.65 o 
  -1  14   2      827.68      698.34     57.84 o 
   0  14   2     1211.67     1337.20     54.00 o 
   1  14   2      111.88      127.22     83.70 o 
   2  14   2      655.82      457.89    139.77 o 
   3  14   2      442.30      432.85    138.72 o 
   4  14   2      220.38      195.05    133.51 o 
   5  14   2      330.06      179.40    123.08 o 
   6  14   2      300.21      423.47    103.26 o 
   7  14   2       79.14      112.65     81.36 o 
  -7  15   2      871.73      769.75     68.84 o 
  -6  15   2      125.63      101.17     91.79 o 
  -5  15   2      189.59      139.77    109.52 o 
  -4  15   2       49.94       67.80    105.35 o 
  -3  15   2      161.41      243.02    118.90 o 
  -2  15   2      503.26      689.44    110.56 o 
  -1  15   2     1069.55     1255.38     74.53 o 
   0  15   2      105.89       64.99     70.62 o 
   1  15   2       83.61      127.12     95.96 o 
   2  15   2      209.42      164.80    116.82 o 
   3  15   2     1148.29     1637.55    125.16 o 
   4  15   2        8.52      104.30    100.13 o 
   5  15   2      331.76      310.82     89.70 o 
   6  15   2       20.65      123.08     71.97 o 
  -3  16   2      104.68       70.93     82.40 o 
  -2  16   2      634.50      576.79     78.23 o 
  -1  16   2        2.28      -25.03     76.14 o 
   0  16   2      625.79      627.87     48.53 o 
   1  16   2      572.23      607.04     77.18 o 
   2  16   2       49.25       75.10     80.31 o 
   3  16   2       13.14       52.15     73.01 o 
 -15   0   3       40.25      151.24     95.96 o 
 -13   0   3     4624.76     4843.80    146.02 o 
 -11   0   3      103.55      181.49    111.60 o 
  -9   0   3      664.58      799.69     73.64 o 
  -7   0   3     3557.14     4010.20     69.90 o 
  -5   0   3     7799.80     5704.22    128.81 o 
  -3   0   3    15567.79    25075.54    260.76 o 
  -1   0   3     4289.53     6144.12    226.34 o 
   1   0   3    41952.83    32634.14    184.62 o 
   5   0   3     8955.73     7591.13    181.49 o 
   7   0   3      156.72      100.13    158.54 o 
   9   0   3     2469.97     3162.45    133.51 o 
  11   0   3      367.74      354.63    132.46 o 
  13   0   3      100.26       74.05    103.26 o 
 -16   1   3        8.86       89.72     47.05 o 
 -15   1   3      141.06      216.03     68.40 o 
 -14   1   3      528.38      661.19     77.79 o 
 -13   1   3     1221.33     1384.85     87.73 o 
 -12   1   3      195.26      214.15     81.83 o 
 -11   1   3     4236.09     4124.40    147.59 o 
 -10   1   3      562.95      539.32     57.15 o 
  -9   1   3      943.34      897.34     63.89 o 
  -8   1   3     5880.11     5299.83    100.05 o 
  -7   1   3      456.59      654.49     38.47 o 
  -5   1   3      163.75       52.89     17.84 o 
  -4   1   3     3004.06     1883.95     29.38 o 
  -3   1   3     1271.60      757.72     12.63 o 
  -2   1   3    71434.84    76111.65    228.29 o 
  -1   1   3     8548.99     9367.40     43.81 o 
   1   1   3     3876.10     5032.59    104.30 o 
   2   1   3     1091.38     1362.05     57.63 o 
   3   1   3      337.63      358.16     63.89 o 
   4   1   3      492.72      270.42     76.86 o 
   5   1   3      227.59      314.89     76.77 o 
   6   1   3      313.85      551.94     86.57 o 
   7   1   3     1809.07     1629.41    117.46 o 
   8   1   3      234.45      218.51     80.74 o 
   9   1   3      578.50      738.91     78.34 o 
  10   1   3     1743.68     2307.79     99.20 o 
  11   1   3      123.24      197.95     94.72 o 
  12   1   3       83.72      148.77     85.81 o 
  14   1   3     1025.67     1325.32     48.66 o 
 -16   2   3       99.27      159.58     66.75 o 
 -15   2   3      287.12      450.06     61.55 o 
 -14   2   3     1988.61     2087.74     87.61 o 
 -13   2   3     1519.48     1386.34    116.30 o 
 -12   2   3     1318.51     1381.05    126.21 o 
 -11   2   3      105.78      195.54     59.97 o 
 -10   2   3     1288.67     1072.70     66.65 o 
  -9   2   3      672.83      757.14     70.33 o 
  -8   2   3     1820.57     1488.99     59.87 o 
  -7   2   3     5519.73     5983.28     79.79 o 
  -6   2   3    14661.85    15071.85    104.82 o 
  -5   2   3    15790.70    15216.58    142.37 o 
  -4   2   3    11490.50    12462.47    113.69 o 
  -3   2   3    16620.13    13488.98    127.40 o 
  -2   2   3     8055.28     9173.40     69.88 o 
  -1   2   3     5359.41     7843.01    130.22 o 
   0   2   3    19002.65    17162.08    153.85 o 
   1   2   3    35338.32    33322.53    226.34 o 
   2   2   3    26211.96    22991.22    352.54 o 
   3   2   3      187.81       14.33     37.41 o 
   4   2   3     4170.94     3642.21    126.12 o 
   5   2   3     2359.48     2439.34     75.56 o 
   6   2   3        2.78       -8.21     68.61 o 
   7   2   3     2939.76     2464.27    370.79 o 
   8   2   3     1093.97     1364.22     72.28 o 
   9   2   3      264.10      449.08     87.34 o 
  10   2   3     4289.59     4968.70    146.02 o 
  11   2   3      385.67      317.17     90.24 o 
  12   2   3      207.06      279.47     84.04 o 
  13   2   3      395.03      560.82    183.57 o 
  14   2   3        0.40       78.02     45.14 o 
 -16   3   3      207.79      184.62     67.80 o 
 -15   3   3      855.21     1003.39     88.66 o 
 -14   3   3     1036.13     1281.54    113.17 o 
 -13   3   3       62.69       47.43     66.30 o 
 -12   3   3       48.70       71.03     63.41 o 
 -11   3   3      255.79      305.48     59.28 o 
 -10   3   3     2331.66     1991.96     73.50 o 
  -9   3   3     1434.55     1367.80    186.70 o 
  -8   3   3     3623.30     3494.99    122.56 o 
  -7   3   3     1457.37     1347.60     56.29 o 
  -6   3   3      816.09     1231.32     69.91 o 
  -5   3   3    12371.54    12542.70    110.56 o 
  -4   3   3      377.73      743.58     19.43 o 
  -3   3   3     1580.66      831.83     22.27 o 
  -1   3   3     9325.98     9923.37     56.06 o 
   1   3   3     5703.04     6542.58    248.24 o 
   2   3   3     1863.78     1594.03     45.65 o 
   3   3   3      928.99     1088.42     51.94 o 
   4   3   3     7246.53     6428.33     73.89 o 
   5   3   3     6448.41     7246.93    201.58 o 
   6   3   3      787.27     1207.14     67.26 o 
   7   3   3     1460.51     1470.54    109.86 o 
   8   3   3     3631.53     3706.29     82.56 o 
   9   3   3     1124.20     1384.28     85.10 o 
  10   3   3      171.27      410.19     99.09 o 
  11   3   3       26.73       88.66    129.33 o 
  12   3   3      489.13      423.39    136.11 o 
  13   3   3      311.54      315.07    207.04 o 
  14   3   3       11.75       79.27     63.62 o 
 -16   4   3        0.44       39.63     53.19 o 
 -15   4   3     1422.30     1548.89     95.96 o 
 -14   4   3      213.25      200.50     72.64 o 
 -13   4   3      161.43      377.49     87.77 o 
 -12   4   3      531.06      431.49     76.67 o 
 -11   4   3     1583.76     1627.54    122.56 o 
 -10   4   3      254.48      249.70     67.48 o 
  -9   4   3     1779.28     2286.98    112.13 o 
  -8   4   3      617.10      655.46     67.62 o 
  -7   4   3      392.45      676.92    146.02 o 
  -6   4   3      148.73      105.72     50.28 o 
  -5   4   3    35436.39    38645.69    496.81 o 
  -4   4   3     4745.48     6707.47     47.19 o 
  -3   4   3      595.01      161.75     10.62 o 
  -2   4   3     2119.15     3293.91     59.24 o 
  -1   4   3      616.85      259.04     12.85 o 
   0   4   3      318.87      409.80     23.73 o 
   1   4   3     9103.91     9728.00    104.30 o 
   2   4   3      268.72      493.97     31.79 o 
   3   4   3     9218.72    10214.87    121.21 o 
   4   4   3     1607.00     1646.73     65.75 o 
   5   4   3     4680.86     4890.13    128.43 o 
   6   4   3        4.17      -35.51     79.41 o 
   7   4   3     5108.47     4828.42    122.12 o 
   8   4   3       34.06       44.18     64.89 o 
   9   4   3       72.39       90.65     64.42 o 
  10   4   3      639.03      948.30     90.90 o 
  11   4   3     4091.01     4132.61     90.64 o 
  12   4   3      519.76      612.12    223.21 o 
  13   4   3       63.88       65.71     86.57 o 
  14   4   3       82.13      113.69     54.24 o 
 -16   5   3      500.73      438.07     52.15 o 
 -15   5   3        2.27       14.60     82.40 o 
 -14   5   3      618.96      707.71     72.23 o 
 -13   5   3       44.96      116.36     87.34 o 
 -12   5   3      600.59      480.99     74.85 o 
 -11   5   3      622.06      558.58     77.14 o 
 -10   5   3     7816.88     6961.56    152.80 o 
  -9   5   3       58.96       23.81     52.58 o 
  -8   5   3     2067.01     1935.85    174.19 o 
  -7   5   3      912.53      660.23    159.58 o 
  -6   5   3      172.67      131.42    129.33 o 
  -5   5   3      879.88     1009.91     71.23 o 
  -4   5   3     4598.32     5857.40     49.11 o 
  -3   5   3     2391.09     2206.61     42.33 o 
  -2   5   3      955.94      260.73     28.42 o 
  -1   5   3      731.50      443.80     27.17 o 
   0   5   3     1442.03      901.30     35.45 o 
   1   5   3     6790.91     7466.02     87.76 o 
   2   5   3     4377.94     4342.90     81.30 o 
   3   5   3     1879.61     1856.29     88.66 o 
   4   5   3     2982.14     2388.31    105.35 o 
   5   5   3     3879.37     3972.57     90.29 o 
   6   5   3    19151.25    21751.23    171.66 o 
   7   5   3     4530.66     4826.27     93.28 o 
   8   5   3        9.75       75.13     83.30 o 
   9   5   3     1018.46     1143.33     89.25 o 
  10   5   3      481.69      519.40     90.28 o 
  11   5   3       59.04      116.86     82.36 o 
  12   5   3      554.04      476.66    100.13 o 
  13   5   3       81.58       53.19     77.18 o 
 -15   6   3       33.38       86.30     55.28 o 
 -14   6   3      709.55      647.30     65.76 o 
 -13   6   3      152.21      196.76     84.60 o 
 -12   6   3       29.73       52.02     62.94 o 
 -11   6   3       83.12        0.95     73.50 o 
 -10   6   3     1740.73     1688.99     92.83 o 
  -9   6   3       94.44       69.32     50.64 o 
  -8   6   3      396.74      279.53     87.61 o 
  -7   6   3      379.09      209.65    134.55 o 
  -6   6   3     6614.91     6068.14    142.87 o 
  -5   6   3     5430.62     5147.99     63.04 o 
  -4   6   3     1946.30     2304.25     48.68 o 
  -3   6   3      196.41      467.76     39.01 o 
  -2   6   3    10123.68    10324.00    212.78 o 
  -1   6   3     7489.73     8650.17     69.50 o 
   0   6   3      156.34      204.68     52.13 o 
   1   6   3       57.63      149.70     42.58 o 
   2   6   3    16382.60    16676.50    114.72 o 
   3   6   3       62.73       41.33     40.25 o 
   4   6   3     2337.02     1930.00     90.70 o 
   5   6   3     1523.21     1477.64     87.11 o 
   6   6   3      461.59      407.79     72.77 o 
   7   6   3       82.51      134.55    150.20 o 
   8   6   3      943.71     1102.77     89.21 o 
   9   6   3      123.84      200.94     96.48 o 
  10   6   3      143.03      231.29    144.46 o 
  11   6   3      195.65      251.30     76.48 o 
  12   6   3      288.48      302.06     61.32 o 
  13   6   3      377.88      428.68     60.50 o 
 -14   7   3       57.04        8.50     59.85 o 
 -13   7   3      256.61      352.97     76.32 o 
 -12   7   3      639.83      595.57     63.60 o 
 -11   7   3     1080.34      994.03     80.19 o 
 -10   7   3      791.17      903.49     74.45 o 
  -9   7   3      277.33      300.40     56.95 o 
  -8   7   3     2593.65     2432.33    103.26 o 
  -7   7   3     1419.01     1522.76    129.86 o 
  -6   7   3      656.49      639.75     82.91 o 
  -5   7   3      105.06       62.65     48.62 o 
  -4   7   3      390.67      479.08     47.00 o 
  -3   7   3    10648.94    10827.90    132.57 o 
  -2   7   3    10997.45    11338.94     85.86 o 
  -1   7   3     2490.77     1925.09     52.25 o 
   0   7   3      698.96      616.55     68.15 o 
   1   7   3       74.73      148.18     61.18 o 
   2   7   3     2161.43     2303.78     50.49 o 
   3   7   3     1371.09     1644.39     49.66 o 
   4   7   3     9081.56     8539.79    142.93 o 
   5   7   3     5444.04     5492.09    133.08 o 
   6   7   3     5620.65     5646.93    176.27 o 
   7   7   3    14846.92    15390.86    226.34 o 
   8   7   3      988.76      800.00    174.19 o 
   9   7   3     1264.92     1007.56    160.63 o 
  10   7   3       69.01       94.95     80.07 o 
  11   7   3      325.87      258.70     86.57 o 
  12   7   3       27.57      165.25     51.87 o 
 -14   8   3       59.97       40.35     47.06 o 
 -13   8   3     3074.38     3101.01     72.55 o 
 -12   8   3      243.92      319.75     77.92 o 
 -11   8   3      436.65      422.97     85.68 o 
 -10   8   3     2222.69     2118.66    154.89 o 
  -9   8   3        7.68       36.51     97.00 o 
  -8   8   3      357.70      280.57     85.53 o 
  -7   8   3      879.52      956.59     76.99 o 
  -6   8   3      103.37      190.87     87.61 o 
  -5   8   3      152.20      106.39    116.82 o 
  -4   8   3     2049.78     2340.89     76.39 o 
  -3   8   3      246.52      245.52     59.10 o 
  -2   8   3     3343.63     3572.84     75.23 o 
  -1   8   3     3783.89     4500.73     64.88 o 
   0   8   3       88.27       76.14     67.85 o 
   1   8   3     2942.73     2587.23     90.68 o 
   2   8   3        1.58       31.07     51.00 o 
   3   8   3     2991.92     3932.93     68.69 o 
   4   8   3      824.03      997.13     61.66 o 
   5   8   3       14.06       70.93    146.02 o 
   6   8   3     4606.32     4183.57    167.93 o 
   7   8   3      419.97      307.69    159.58 o 
   8   8   3       74.66      -31.29    152.28 o 
   9   8   3     4064.70     4328.55    184.62 o 
  10   8   3      489.66      739.50    150.20 o 
  11   8   3       31.26      150.20    105.35 o 
 -14   9   3       64.21      319.17     63.62 o 
 -13   9   3      114.05      179.40     97.00 o 
 -12   9   3     1415.52     1305.87    135.59 o 
 -11   9   3      621.13      741.59    156.45 o 
 -10   9   3      680.71      747.83    160.63 o 
  -9   9   3       84.97       52.43     94.92 o 
  -8   9   3     1407.47     1371.36    128.29 o 
  -7   9   3      452.30      491.36     84.57 o 
  -6   9   3       81.83      147.20     78.33 o 
  -5   9   3     3748.17     3201.42    144.46 o 
  -4   9   3      662.38      758.42     66.14 o 
  -3   9   3     2748.08     2755.67    149.15 o 
  -2   9   3     6892.80     6594.48     98.98 o 
  -1   9   3     1303.86     1412.67     63.51 o 
   0   9   3     1474.88     1698.93     63.83 o 
   1   9   3       47.05        3.99     89.59 o 
   2   9   3     1107.29     1256.20     69.02 o 
   3   9   3       23.01      105.32     69.44 o 
   4   9   3      680.00      633.14     98.04 o 
   5   9   3      933.87     1249.54    172.10 o 
   6   9   3     4179.04     3941.59    179.40 o 
   7   9   3      541.26      240.94    185.66 o 
   8   9   3      791.04      868.84    180.44 o 
   9   9   3     1049.91     1179.66    148.11 o 
  10   9   3     3798.84     4408.86    138.72 o 
 -13  10   3      222.14      372.36     83.44 o 
 -12  10   3      470.72      395.31    126.21 o 
 -11  10   3     2287.74     2456.32    163.75 o 
 -10  10   3       92.15       53.86     84.53 o 
  -9  10   3      145.57      179.53     73.27 o 
  -8  10   3      326.27      258.58     76.05 o 
  -7  10   3      243.89       89.86     76.13 o 
  -6  10   3     3501.54     3239.70    102.99 o 
  -5  10   3       48.35       99.60     72.58 o 
  -4  10   3       55.50        6.48     74.04 o 
  -3  10   3       67.33       12.56     68.65 o 
  -2  10   3      635.59      774.18     57.59 o 
  -1  10   3      630.11      744.43     55.00 o 
   0  10   3      890.34      854.56     77.35 o 
   1  10   3     3800.16     3789.82     73.25 o 
   2  10   3      781.90      707.00     60.09 o 
   3  10   3       25.26       10.43     85.53 o 
   4  10   3     1597.15     1754.55    267.54 o 
   5  10   3      617.39      212.78    181.49 o 
   8  10   3     1065.22     1065.53    104.82 o 
   9  10   3      302.44      408.87    130.38 o 
  10  10   3     2962.81     3179.14    117.86 o 
  11  10   3      436.64      352.54     75.10 o 
 -12  11   3       31.46      381.75     86.57 o 
 -11  11   3      726.83      461.02    137.68 o 
 -10  11   3     2587.97     2268.58    165.84 o 
  -9  11   3      195.35      157.71     87.32 o 
  -8  11   3      574.27      479.28     76.36 o 
  -7  11   3       78.15      134.60     92.17 o 
  -5  11   3       29.95       17.47     65.95 o 
  -4  11   3      244.55      235.34     66.35 o 
  -3  11   3      968.95      958.86     77.76 o 
  -2  11   3      354.62      333.61     56.12 o 
  -1  11   3     1811.63     1749.77     63.08 o 
   0  11   3       86.76      108.11     49.73 o 
   1  11   3       11.67        9.83     58.28 o 
   2  11   3      450.90      574.91     57.38 o 
   3  11   3     4736.84     4699.30     78.54 o 
   4  11   3       60.77      119.97     92.31 o 
   5  11   3      108.27       -7.30    155.41 o 
   6  11   3      970.94      574.71    168.97 o 
   7  11   3      283.69      284.87    106.42 o 
   8  11   3       79.37       19.82     87.59 o 
  10  11   3      372.00      168.97     98.04 o 
 -11  12   3      219.22      602.87     94.92 o 
 -10  12   3      598.88      610.17    118.90 o 
  -9  12   3      764.64      682.05    135.07 o 
  -8  12   3      854.44     1005.05    106.11 o 
  -7  12   3      886.64      825.38     77.59 o 
  -6  12   3       66.30       68.14     92.40 o 
  -5  12   3      622.35      600.78     85.23 o 
  -4  12   3      356.21      493.03     87.44 o 
  -3  12   3      950.42      781.33     69.01 o 
  -2  12   3       18.67       31.73     57.46 o 
  -1  12   3        0.67       11.85     49.13 o 
   0  12   3       14.43       22.90     59.45 o 
   1  12   3      536.13      603.90     62.80 o 
   2  12   3      168.71      132.31     59.98 o 
   3  12   3       17.94       -3.39     61.09 o 
   4  12   3      275.41      314.54     78.47 o 
   5  12   3      164.83      123.47    108.11 o 
   6  12   3     1083.60      928.97    102.84 o 
   7  12   3      395.89      382.52     96.08 o 
   8  12   3        0.28       25.03     95.96 o 
   9  12   3      297.27      157.50    101.17 o 
 -10  13   3     1479.84     1426.86     84.48 o 
  -9  13   3     1538.09     1470.79     68.75 o 
  -8  13   3      110.57      221.12    115.78 o 
  -7  13   3       55.10      162.21    100.13 o 
  -6  13   3       94.76      196.00    106.91 o 
  -5  13   3      982.07     1111.77     97.00 o 
  -4  13   3      813.44      809.14     70.12 o 
  -3  13   3     1476.95     1646.15     70.69 o 
  -2  13   3       27.83       97.74     51.17 o 
  -1  13   3      892.39      957.61     61.27 o 
   0  13   3      228.88      164.19     59.67 o 
   1  13   3     1717.81     1905.88     64.36 o 
   2  13   3      513.03      494.58     53.73 o 
   3  13   3      433.49      500.01     82.06 o 
   4  13   3      112.99      163.75    151.24 o 
   5  13   3      174.69      395.98    102.22 o 
   6  13   3      224.25      162.24     84.04 o 
   7  13   3      425.17      471.31     86.57 o 
   8  13   3       62.47       84.70     52.62 o 
  -8  14   3     1647.87     1895.17     92.83 o 
  -7  14   3      286.87      189.83    113.69 o 
  -6  14   3      916.75     1015.74     71.23 o 
  -5  14   3      466.38      619.26     71.76 o 
  -4  14   3       32.59      106.92     74.86 o 
  -3  14   3      355.38      417.21    136.64 o 
  -2  14   3       71.96      156.45    125.16 o 
  -1  14   3       26.77       47.99     86.14 o 
   0  14   3      299.07      432.15     87.66 o 
   1  14   3      113.78      152.94     84.46 o 
   2  14   3      704.38      646.67    138.72 o 
   3  14   3       32.39       18.77    134.55 o 
   4  14   3      199.40      288.92    130.38 o 
   5  14   3      238.69      234.68    111.60 o 
   6  14   3       75.75      111.60     99.09 o 
   7  14   3      192.13      241.98     67.80 o 
  -7  15   3        4.73      -34.42     75.10 o 
  -6  15   3       66.32        1.04     90.74 o 
  -5  15   3       35.27        6.26     95.96 o 
  -4  15   3       41.13      124.12    103.26 o 
  -3  15   3      259.26      259.71    112.65 o 
  -2  15   3      140.88      185.66    103.26 o 
  -1  15   3      236.85      456.84     99.61 o 
   0  15   3       10.33       53.60     70.69 o 
   1  15   3       13.05       15.54     64.44 o 
   2  15   3      166.88      203.39    113.69 o 
   3  15   3       29.76       56.32    110.56 o 
   4  15   3      366.79      437.03     95.96 o 
   5  15   3       54.07       90.74     83.44 o 
  -4  16   3        4.41       20.86     66.75 o 
  -3  16   3       60.75       12.52     76.14 o 
  -2  16   3      224.19      196.09     73.01 o 
  -1  16   3      168.39       95.96     67.80 o 
   1  16   3      475.81      430.77     74.05 o 
   2  16   3      109.11      176.27     71.97 o 
 -16   0   4       29.32       74.05     73.01 o 
 -14   0   4      227.19      152.28    120.99 o 
 -12   0   4      231.09      314.99    116.82 o 
 -10   0   4       43.40       82.40     90.74 o 
  -8   0   4     3899.98     4800.57    260.76 o 
  -6   0   4     1605.48      787.64     79.27 o 
  -4   0   4     1149.51      895.61     31.63 o 
  -2   0   4    38948.68    56462.75   1509.16 o 
   0   0   4     4167.05     3452.41     62.58 o 
   2   0   4    11931.70    10140.39    184.09 o 
   4   0   4      932.37      419.30    116.82 o 
   6   0   4      363.83      270.14    151.24 o 
   8   0   4     5158.68     5386.18    138.72 o 
  10   0   4      576.90      816.69    133.51 o 
  12   0   4       78.67       61.54    122.03 o 
  14   0   4     3943.94     2832.85     66.75 o 
 -16   1   4       27.46       49.88     49.75 o 
 -15   1   4      234.43      256.30     69.32 o 
 -14   1   4     1782.73     1808.54     84.99 o 
 -13   1   4    10003.23    10250.30    512.65 o 
 -12   1   4      799.63      879.38     88.13 o 
 -11   1   4      760.34      799.78     62.28 o 
 -10   1   4       87.73      174.22    130.38 o 
  -9   1   4     3391.03     3779.94    116.43 o 
  -8   1   4     1638.29     1550.20     48.08 o 
  -7   1   4    19141.48    17826.97    238.17 o 
  -6   1   4     4158.45     5796.80     41.02 o 
  -5   1   4     2702.70     1077.65     22.36 o 
  -4   1   4      329.04      747.90     16.96 o 
  -3   1   4    10064.41     5601.03     98.67 o 
  -2   1   4       68.00      162.01      9.54 o 
  -1   1   4       92.17       88.80     13.34 o 
   0   1   4     9946.46    10547.60    118.90 o 
   2   1   4     1616.22     2517.63     57.96 o 
   3   1   4    16204.07    11761.65    118.52 o 
   4   1   4      958.97      896.83     86.94 o 
   5   1   4     1866.70     2224.43     77.31 o 
   6   1   4      299.75      443.20     72.56 o 
   7   1   4     6519.14     7164.35    176.56 o 
   8   1   4      698.16      886.85     93.35 o 
   9   1   4     2324.32     2693.79    101.17 o 
  10   1   4     6672.61     6867.14    113.12 o 
  11   1   4      313.03      261.11     92.07 o 
  12   1   4      315.87      246.08    102.74 o 
  13   1   4      820.07      937.49     74.05 o 
  14   1   4       35.23      110.32     41.55 o 
 -16   2   4      104.62      171.06     70.93 o 
 -15   2   4       91.22      190.47     66.07 o 
 -14   2   4      403.81      271.88     81.29 o 
 -13   2   4       21.28       20.25     81.09 o 
 -12   2   4      181.07      260.77     60.77 o 
 -11   2   4     1462.77     1262.08     70.76 o 
 -10   2   4     3502.75     3275.42     72.58 o 
  -9   2   4     3511.53     3594.29    405.21 o 
  -8   2   4      284.12      537.80     61.84 o 
  -7   2   4     4924.38     4893.04    122.63 o 
  -6   2   4     1503.66     1038.33     36.85 o 
  -5   2   4      337.22      131.61     29.79 o 
  -4   2   4      447.93      619.61     18.06 o 
  -2   2   4     5216.99     3012.57     29.70 o 
  -1   2   4     1996.12     1772.58     58.41 o 
   0   2   4      159.37      263.89     59.45 o 
   1   2   4     6532.85     5957.23     68.22 o 
   2   2   4     3021.53     2869.63     58.61 o 
   3   2   4     1415.01     1113.09     40.20 o 
   4   2   4     2300.64     3764.38     72.38 o 
   5   2   4       95.76       51.54     61.71 o 
   6   2   4     4837.36     4321.51     93.49 o 
   7   2   4     1443.88     1642.08    101.65 o 
   8   2   4      228.95      293.58     73.21 o 
   9   2   4     1756.60     1996.94    109.00 o 
  10   2   4      378.34      462.87     94.37 o 
  11   2   4       12.06       62.58    126.21 o 
  12   2   4      953.59     1272.58    224.77 o 
  13   2   4     1208.72     1494.05     61.77 o 
  14   2   4      800.03      675.88     60.50 o 
 -16   3   4       12.31       60.50     64.67 o 
 -15   3   4      772.00      825.03     98.04 o 
 -14   3   4     1047.17     1100.39    123.08 o 
 -13   3   4      217.86      269.53     81.12 o 
 -12   3   4      876.42      901.36     76.66 o 
 -11   3   4      148.50      170.48     64.79 o 
 -10   3   4     1037.79      783.43     61.58 o 
  -9   3   4      408.59      309.30     73.63 o 
  -8   3   4      283.01      271.01     55.80 o 
  -7   3   4      277.62      316.49     49.68 o 
  -6   3   4    13070.90    17481.68    123.52 o 
  -5   3   4     5410.83     7362.09     53.65 o 
  -4   3   4      142.22       83.91     33.49 o 
  -3   3   4     3343.40     2516.85     37.95 o 
  -2   3   4      332.83      624.39     36.68 o 
  -1   3   4     4718.52     5604.23     76.86 o 
   0   3   4     8771.57     8529.17    123.60 o 
   1   3   4    10193.83    13843.48    109.29 o 
   2   3   4    11902.94    15913.42    135.53 o 
   3   3   4     2780.59     3762.21     73.61 o 
   4   3   4      125.37       88.66     40.34 o 
   5   3   4     9961.51    10323.12    184.12 o 
   6   3   4       23.47       25.00     64.68 o 
   7   3   4       52.24      226.34     99.09 o 
   8   3   4     1103.53     1330.48    110.97 o 
   9   3   4      139.84      153.08    165.32 o 
  10   3   4      364.44      540.29    131.42 o 
  11   3   4     3803.23     3638.58     95.49 o 
  12   3   4     1290.73     1548.04    239.37 o 
  13   3   4      412.44      440.60     54.20 o 
  14   3   4      109.60      112.65     45.89 o 
 -16   4   4     2515.48     2124.64     75.10 o 
 -15   4   4       16.18       99.09     91.79 o 
 -14   4   4      752.59      801.25     80.14 o 
 -13   4   4      929.37      817.62    111.08 o 
 -12   4   4      579.70      611.59     91.26 o 
 -11   4   4      320.77      360.69     75.65 o 
 -10   4   4     7333.46     5809.14    126.73 o 
  -9   4   4        0.57      -25.80     70.91 o 
  -8   4   4      154.14      104.39     61.83 o 
  -7   4   4       24.23      -65.71    129.33 o 
  -6   4   4     3217.02     2481.10    156.98 o 
  -5   4   4     4245.37     5372.69    117.86 o 
  -4   4   4     4559.79     3736.18     46.67 o 
  -3   4   4     1675.18     1670.52     35.40 o 
  -2   4   4     8009.75     5191.68     42.54 o 
  -1   4   4      569.41      391.62     15.04 o 
   0   4   4    38708.63    34284.54    136.83 o 
   1   4   4     1192.99     1572.73     49.05 o 
   2   4   4     3586.72     2759.54     79.82 o 
   3   4   4    10713.47    12449.30    138.65 o 
   4   4   4     2513.83     3194.11     88.07 o 
   5   4   4      509.27      542.25     80.51 o 
   6   4   4    12151.23    11921.26    179.84 o 
   7   4   4      446.30      483.24     82.43 o 
   8   4   4       64.40       94.78    100.52 o 
   9   4   4      535.09      721.65     85.40 o 
  10   4   4     5009.16     5626.87    130.38 o 
  11   4   4      805.08      937.29    201.83 o 
  12   4   4     1067.13     1175.22     75.62 o 
  13   4   4      344.99      425.55     75.10 o 
 -16   5   4        8.38       37.55     55.28 o 
 -15   5   4      674.41      722.79     56.73 o 
 -14   5   4       84.58      152.16     77.81 o 
 -13   5   4      167.72      137.58     69.55 o 
 -12   5   4      107.51       81.87     90.22 o 
 -11   5   4      484.08      378.18     93.87 o 
 -10   5   4      261.90      274.79     54.22 o 
  -9   5   4      667.13      505.75     54.16 o 
  -8   5   4      837.97      796.91    231.03 o 
  -7   5   4     1096.90      831.28     92.19 o 
  -6   5   4     4201.18     5174.84    101.65 o 
  -5   5   4     7294.99     8969.09    368.71 o 
  -4   5   4     4531.29     4824.34     50.43 o 
  -3   5   4       13.79       97.11     33.28 o 
  -2   5   4       33.41       42.68     31.02 o 
  -1   5   4    11453.30    13556.56    130.94 o 
   0   5   4       59.71       82.87     29.83 o 
   1   5   4     3584.78     5099.10     67.70 o 
   2   5   4     2560.19     2888.40    104.05 o 
   3   5   4      679.49      730.66     73.43 o 
   4   5   4     1063.16     1167.45    102.83 o 
   5   5   4     4304.87     4162.03    109.14 o 
   6   5   4       46.79       64.23    103.10 o 
   7   5   4     2900.26     3084.96    115.25 o 
   8   5   4      200.53      342.47     86.56 o 
   9   5   4     4138.41     4351.11    165.32 o 
  10   5   4     2616.95     3227.44     91.55 o 
  11   5   4     2343.78     2185.23    134.55 o 
  12   5   4       57.56       28.16     88.66 o 
  13   5   4        3.71       58.41     57.37 o 
 -15   6   4      815.01      793.23     53.09 o 
 -14   6   4      103.67      206.17     72.17 o 
 -13   6   4       57.46       81.35     84.66 o 
 -12   6   4      309.39      284.62     80.83 o 
 -11   6   4      204.66      247.31    191.39 o 
 -10   6   4      921.49     1036.71     61.46 o 
  -9   6   4      875.50      809.98     52.45 o 
  -8   6   4      110.96      153.86     69.43 o 
  -7   6   4     1571.12     1487.35    149.15 o 
  -6   6   4     3980.07     3134.30    174.71 o 
  -5   6   4      752.16      702.47     46.35 o 
  -4   6   4     3761.70     3870.42     48.72 o 
  -3   6   4      272.85      628.39     39.36 o 
  -2   6   4      171.04      115.07     34.55 o 
  -1   6   4     3382.11     5580.63     64.30 o 
   0   6   4     7601.65     7640.70     96.58 o 
   1   6   4     3344.95     4510.28     92.16 o 
   2   6   4     1644.17     2020.70     62.53 o 
   3   6   4       13.27        9.77     41.18 o 
   4   6   4      149.96       66.98     86.84 o 
   5   6   4     3018.61     3081.63    127.71 o 
   6   6   4       43.75       81.36    149.15 o 
   7   6   4     1040.62     1101.43    163.75 o 
   8   6   4     1497.13     1792.24     90.78 o 
   9   6   4     1264.32     1425.13    204.43 o 
  10   6   4      428.91      487.57     84.88 o 
  11   6   4       40.90       -5.22    108.47 o 
  12   6   4      552.21      742.63     73.01 o 
 -15   7   4      106.54       37.58     41.73 o 
 -14   7   4      365.65      422.64     63.89 o 
 -13   7   4      757.63      876.83     79.65 o 
 -12   7   4      226.86      231.86     73.36 o 
 -11   7   4       55.95        2.09     98.04 o 
 -10   7   4      359.99      409.87     97.34 o 
  -9   7   4      406.50      347.00     67.66 o 
  -8   7   4      269.85      218.84     66.67 o 
  -7   7   4     1626.22     1478.47    159.06 o 
  -6   7   4       93.93       71.10     77.80 o 
  -5   7   4     3325.42     2795.72     63.17 o 
  -4   7   4     3069.55     3294.47     55.90 o 
  -3   7   4     5953.39     5548.15     78.50 o 
  -2   7   4     1454.80     1551.32     75.06 o 
  -1   7   4      371.52      426.01     45.59 o 
   0   7   4     2186.10     2573.14     54.70 o 
   1   7   4       35.73       46.60     69.14 o 
   2   7   4     3605.10     3852.50    140.29 o 
   3   7   4     8588.16     8897.43    536.64 o 
   4   7   4     1473.83     1447.72    157.50 o 
   5   7   4      736.67      780.18    124.12 o 
   6   7   4     2011.27     2059.97    172.10 o 
   7   7   4       62.92       55.28    164.80 o 
   8   7   4     2191.37     2128.81    179.40 o 
   9   7   4      116.17      165.84    144.98 o 
  10   7   4      431.89      681.09    137.68 o 
  11   7   4        6.43       -9.39    100.13 o 
  12   7   4      203.36       95.96     63.62 o 
 -14   8   4      772.88      539.00     53.43 o 
 -13   8   4      151.76      276.21     70.98 o 
 -12   8   4      664.33      653.12     82.07 o 
 -11   8   4      138.34       26.00     74.73 o 
 -10   8   4      141.16      122.80     60.51 o 
  -9   8   4        5.10       61.54     98.04 o 
  -8   8   4     1159.78     1083.54    123.60 o 
  -7   8   4      285.14      253.80     77.50 o 
  -6   8   4      123.78       34.56     69.84 o 
  -5   8   4     2880.75     3168.71    135.59 o 
  -4   8   4      971.45     1116.16     61.43 o 
  -3   8   4      506.19      719.88     57.61 o 
  -2   8   4    11204.10    12019.38    199.28 o 
  -1   8   4       42.30       52.03     53.53 o 
   0   8   4     1351.78     1265.13     58.63 o 
   1   8   4      680.03      631.99     76.53 o 
   2   8   4     1440.52     1454.52     66.00 o 
   3   8   4       93.81       36.57     56.23 o 
   4   8   4      363.04      511.08    155.41 o 
   5   8   4      293.39      383.83    165.84 o 
   6   8   4      202.16       -3.13    165.84 o 
   7   8   4      325.61      207.56    180.44 o 
   8   8   4     3453.88     3894.65    184.62 o 
   9   8   4        4.05      143.94    154.37 o 
  10   8   4       70.09      168.97    134.55 o 
  11   8   4      108.89       12.52     95.96 o 
 -14   9   4      369.10      397.39     82.40 o 
 -13   9   4     1520.80     1919.16    109.52 o 
 -12   9   4     2234.29     2326.99    148.11 o 
 -11   9   4      756.42      662.81     90.22 o 
 -10   9   4       13.03       58.45     70.43 o 
  -9   9   4      783.11      502.74    100.13 o 
  -8   9   4      330.38      319.46     85.86 o 
  -7   9   4     1978.86     1888.21     91.63 o 
  -6   9   4      348.29      220.42     79.24 o 
  -5   9   4     1798.70     1627.26     80.62 o 
  -4   9   4     1445.97     1509.09     70.53 o 
  -3   9   4     6866.31     7208.89    183.57 o 
  -2   9   4     1048.06     1216.02     64.65 o 
  -1   9   4     1079.76     1158.01     65.68 o 
   0   9   4      423.34      399.86     63.61 o 
   1   9   4      484.26      492.99     56.56 o 
   2   9   4      616.89      745.65     53.94 o 
   3   9   4     2849.72     3090.82    342.63 o 
   5   9   4     1501.64     1107.69    152.28 o 
   6   9   4      420.64      168.97    181.49 o 
   7   9   4      347.40      384.88    155.41 o 
   8   9   4       25.22       39.63    161.67 o 
   9   9   4     1266.22     1340.29    152.28 o 
  10   9   4       35.34       -7.30    109.52 o 
 -13  10   4      410.24      489.18     89.70 o 
 -12  10   4      797.91      844.85    118.90 o 
 -11  10   4      559.51      571.58    156.45 o 
 -10  10   4      158.65      116.98     81.00 o 
  -9  10   4      541.18      751.88     74.06 o 
  -8  10   4      169.87      195.85     74.99 o 
  -7  10   4     2745.34     2473.32     92.41 o 
  -6  10   4      227.26      289.30     79.26 o 
  -5  10   4      144.73       87.08     59.45 o 
  -4  10   4      488.43      465.43     62.27 o 
  -3  10   4     1170.22     1252.58     84.30 o 
  -2  10   4       85.07      128.21     57.38 o 
  -1  10   4     2645.69     2651.22    116.30 o 
   0  10   4      484.47      540.07     77.35 o 
   1  10   4     1332.91     1356.84     53.83 o 
   2  10   4      623.89      646.70     51.21 o 
   3  10   4       54.58       68.51     57.64 o 
   6  10   4      157.81      116.82    173.14 o 
   7  10   4     1299.01     1146.28    157.50 o 
   8  10   4       37.06       85.53    140.81 o 
   9  10   4      793.90      551.76    136.64 o 
  10  10   4      432.53      270.14     91.79 o 
  11  10   4      342.70      471.45     62.58 o 
 -13  11   4       49.88      228.42     68.84 o 
 -12  11   4      485.07      350.46    107.43 o 
 -11  11   4      846.73      674.84    133.51 o 
 -10  11   4      217.38      140.81    137.68 o 
  -9  11   4     1141.14     1335.51     86.24 o 
  -8  11   4     1323.65     1320.73     96.67 o 
  -7  11   4        0.55       28.27     94.73 o 
  -6  11   4       51.11       96.99     91.81 o 
  -5  11   4      994.38      870.57     85.20 o 
  -4  11   4       99.80       71.62     78.23 o 
  -3  11   4      190.72       94.80     68.34 o 
  -2  11   4      459.28      461.73     66.97 o 
  -1  11   4       62.48       98.73     60.68 o 
   0  11   4      184.84      180.50     62.94 o 
   1  11   4      161.07      183.79     59.50 o 
   2  11   4      217.73      134.48     51.88 o 
   3  11   4      184.77      238.64     77.68 o 
   4  11   4      394.42      483.96    172.10 o 
   5  11   4      396.10      385.92    166.88 o 
   9  11   4      537.93      551.76    103.26 o 
  10  11   4       47.15      287.87     69.88 o 
 -11  12   4        4.28      203.39    101.17 o 
 -10  12   4     2135.42     2345.76    132.46 o 
  -9  12   4        0.39       42.41     86.17 o 
  -8  12   4     2962.47     2975.43     92.18 o 
  -7  12   4       70.32      169.97     75.84 o 
  -6  12   4     1945.54     2013.38    223.73 o 
  -5  12   4        0.18       82.87     88.09 o 
  -4  12   4      827.02      917.86     71.27 o 
  -3  12   4       15.71       41.33     84.41 o 
  -2  12   4     1022.30     1363.77     60.93 o 
  -1  12   4      547.89      408.23     51.93 o 
   0  12   4     3025.58     3408.44     77.83 o 
   1  12   4      580.90      585.34     53.93 o 
   2  12   4        1.46        5.80     58.05 o 
   3  12   4      153.82      201.30    135.59 o 
   4  12   4      229.95      407.82    143.94 o 
   5  12   4      137.33      229.47    137.68 o 
   6  12   4      736.32      806.93     96.19 o 
   7  12   4       14.79      -12.96     79.26 o 
   8  12   4      456.76      403.66    103.26 o 
   9  12   4      223.88      596.61     79.27 o 
 -10  13   4       89.61      189.83     79.27 o 
  -9  13   4      240.78      244.26     65.53 o 
  -8  13   4       33.42       37.23     68.12 o 
  -7  13   4       37.63       66.92     76.28 o 
  -6  13   4      112.00      141.19     85.09 o 
  -5  13   4     1903.75     1873.37    142.89 o 
  -4  13   4      130.28      338.12    146.54 o 
  -3  13   4     1829.53     1920.61     91.53 o 
  -2  13   4      353.45      261.42     50.08 o 
  -1  13   4      789.33      737.77     51.55 o 
   0  13   4      150.38      198.47     58.79 o 
   1  13   4      382.95      291.33     54.72 o 
   2  13   4      480.48      606.02     93.35 o 
   3  13   4      134.68      -12.52    161.67 o 
   4  13   4      667.39      574.27    154.89 o 
   5  13   4      121.59      116.85     86.99 o 
   6  13   4       10.77       64.67    118.90 o 
   7  13   4        4.18       16.69     83.44 o 
  -8  14   4      381.80      283.70     84.48 o 
  -7  14   4      504.76      411.99    112.65 o 
  -6  14   4      263.53      308.52     71.39 o 
  -5  14   4       17.87       42.21     71.01 o 
  -4  14   4      978.24     1027.96     77.06 o 
  -3  14   4      329.23      220.75     76.01 o 
  -2  14   4      129.62      103.26    128.29 o 
  -1  14   4      467.78      346.08     85.16 o 
   0  14   4      216.46      284.92     84.67 o 
   1  14   4      350.38      323.45     78.88 o 
   2  14   4       40.92      125.16    129.33 o 
   3  14   4       30.34       63.62    124.12 o 
   4  14   4      272.13      171.06    129.33 o 
   5  14   4       46.62      106.39    108.47 o 
   6  14   4       77.83      192.96     86.57 o 
  -7  15   4      296.97      329.60     68.84 o 
  -6  15   4      615.92      553.85     97.00 o 
  -5  15   4       95.41       82.40     91.79 o 
  -3  15   4      857.63      959.58    111.60 o 
  -2  15   4      480.50      496.48    106.39 o 
  -1  15   4       39.17       79.94     64.53 o 
   0  15   4       13.01       61.07     65.16 o 
   1  15   4        0.36       58.41    111.60 o 
   2  15   4      457.03      651.89    100.13 o 
   3  15   4      763.30      884.48     97.00 o 
   4  15   4      218.64      207.56     80.31 o 
   5  15   4      302.81      390.09     70.93 o 
  -4  16   4       31.12       38.59     62.58 o 
  -3  16   4       63.31       50.07     73.01 o 
  -2  16   4      488.86      432.85     71.97 o 
  -1  16   4        6.78        8.34     60.50 o 
 -15   0   5       36.44       18.77     93.87 o 
 -13   0   5     9236.67     8418.25    143.94 o 
 -11   0   5     7232.35     7322.03    134.55 o 
  -9   0   5    10077.75     9008.14    695.70 o 
  -7   0   5      968.24     1910.77    121.51 o 
  -5   0   5    13143.84     8570.32    106.39 o 
  -3   0   5    14901.79    25915.24    234.16 o 
  -1   0   5    13984.84    16535.18    362.45 o 
   1   0   5     8108.38     5959.08    125.56 o 
   3   0   5     2165.41     3207.06     91.22 o 
   5   0   5      560.01      551.76    144.98 o 
   7   0   5     7168.16     7560.88    146.02 o 
   9   0   5      286.07      181.49    138.72 o 
  13   0   5     6612.57     6993.48     98.04 o 
 -16   1   5      385.97      681.98     53.28 o 
 -15   1   5      503.08      367.33     70.43 o 
 -14   1   5     1920.59     2407.73     89.50 o 
 -13   1   5      306.53      149.07     87.73 o 
 -12   1   5     1391.00     1437.73     80.83 o 
 -11   1   5      106.32      125.39     55.49 o 
 -10   1   5      113.45      173.09     68.18 o 
  -9   1   5      921.97      818.51     65.02 o 
  -8   1   5    11970.61    10347.34    350.32 o 
  -7   1   5     2460.00     2304.14     63.44 o 
  -6   1   5       80.62      153.79     24.01 o 
  -5   1   5      760.36      836.64     21.72 o 
  -4   1   5     3076.72     5088.88     26.80 o 
  -3   1   5       24.13       42.52     13.07 o 
  -1   1   5     4579.62     4779.63     37.29 o 
   0   1   5       18.13       61.48     39.07 o 
   1   1   5    15277.03    14595.04    216.32 o 
   2   1   5     1181.25     2105.75     42.99 o 
   3   1   5      311.77       59.61     43.04 o 
   4   1   5     5427.61     4156.72     91.33 o 
   5   1   5     1322.23     1204.47     80.74 o 
   6   1   5       75.61       24.87     79.91 o 
   7   1   5      211.47      207.88     81.47 o 
   8   1   5     1199.22     1270.39     93.30 o 
   9   1   5     1020.47     1091.31    122.03 o 
  10   1   5      252.81       79.84     93.11 o 
  11   1   5      389.05      342.79     87.47 o 
  12   1   5      492.02      611.16     71.84 o 
  13   1   5      304.48      344.04     49.58 o 
 -17   2   5      167.55      186.70     43.81 o 
 -16   2   5       45.25      202.35     77.18 o 
 -15   2   5       76.30      145.94    101.69 o 
 -14   2   5       33.60       40.52     79.16 o 
 -13   2   5      235.79       71.13     78.91 o 
 -12   2   5     3039.88     3190.37     87.12 o 
 -11   2   5     1643.90     1340.71    101.17 o 
 -10   2   5     1745.38     1410.56     66.11 o 
  -9   2   5      101.81      106.77     56.22 o 
  -8   2   5      619.05      391.47     50.82 o 
  -7   2   5     1568.31     2301.38     66.53 o 
  -6   2   5    12084.61    11121.29     75.24 o 
  -4   2   5     8404.76     6138.31     53.29 o 
  -3   2   5      879.40     1860.60     30.56 o 
  -2   2   5    15948.69    15817.80    150.64 o 
  -1   2   5      715.80      602.99     23.61 o 
   0   2   5     4050.96     4230.60     63.94 o 
   1   2   5    19775.76    18575.07    182.01 o 
   2   2   5     1464.82     1602.65     49.06 o 
   3   2   5       56.29       39.63     40.79 o 
   4   2   5      461.20      480.73     48.65 o 
   5   2   5      752.34      711.73     62.58 o 
   6   2   5     1990.37     1713.98     82.35 o 
   7   2   5     2575.19     2811.36     88.14 o 
   8   2   5      856.74      871.81    191.92 o 
   9   2   5     1108.05     1152.63     92.50 o 
  10   2   5        3.42       46.94    131.42 o 
  11   2   5     1118.69     1558.96    362.97 o 
  12   2   5      949.37      925.44     69.34 o 
  13   2   5       54.13      127.39     47.18 o 
 -16   3   5      948.76      888.66     76.14 o 
 -15   3   5      209.52      234.68    102.22 o 
 -14   3   5      191.28       78.23    115.78 o 
 -13   3   5       41.54      253.45     94.92 o 
 -12   3   5      338.44      385.92     79.74 o 
 -11   3   5      208.28      155.55     75.62 o 
 -10   3   5     1179.08      973.72    101.69 o 
  -9   3   5     1563.05     1301.67     72.73 o 
  -8   3   5        0.11       29.47     58.19 o 
  -7   3   5     2866.87     2442.19    110.65 o 
  -6   3   5      582.63      669.06     61.10 o 
  -5   3   5       86.88       91.77     32.76 o 
  -4   3   5      548.72      406.87     34.71 o 
  -3   3   5      774.81     1076.31     35.50 o 
  -2   3   5     4134.88     2178.23     66.54 o 
  -1   3   5     1083.28     1486.66     26.20 o 
   0   3   5     2778.00     5487.35    152.80 o 
   1   3   5     1768.55     1274.57     49.25 o 
   2   3   5      880.16      771.40     53.12 o 
   3   3   5      184.72       76.96     43.73 o 
   4   3   5     5122.82     4524.16     82.69 o 
   5   3   5       60.88       39.13     62.65 o 
   6   3   5      522.56      709.08     77.55 o 
   7   3   5       20.12      161.04     70.21 o 
   8   3   5      312.33      264.83    108.69 o 
   9   3   5       79.43       98.04    125.16 o 
  10   3   5     4426.22     5197.56    201.30 o 
  11   3   5     1379.65     1814.71    239.90 o 
  12   3   5     1155.29     1297.13     63.03 o 
  13   3   5       10.66      127.25     67.80 o 
 -16   4   5      734.46      656.06     73.01 o 
 -15   4   5      503.96      375.40     61.42 o 
 -13   4   5      102.91      223.21     98.04 o 
 -12   4   5      174.33      158.85     70.14 o 
 -11   4   5     7651.81     5865.53     85.73 o 
 -10   4   5       32.77       11.78     60.42 o 
  -9   4   5     2956.68     2611.45     90.29 o 
  -8   4   5      365.00      317.20     62.11 o 
  -7   4   5     1966.20     1783.35    210.69 o 
  -6   4   5      708.32      707.17     94.92 o 
  -5   4   5     1285.62     1330.02     85.59 o 
  -4   4   5      121.98      274.23     39.19 o 
  -3   4   5     1411.55     1810.59     37.01 o 
  -2   4   5      403.83      411.18     30.42 o 
  -1   4   5     6222.56     9504.50    137.52 o 
   0   4   5     4408.26     6045.78     44.52 o 
   1   4   5     8386.63     7069.62    106.39 o 
   2   4   5      933.42     1144.94     75.37 o 
   3   4   5     3305.06     3073.88    113.69 o 
   4   4   5       10.67       34.53     76.39 o 
   5   4   5     9529.63     9953.95    181.10 o 
   6   4   5      433.91      562.19    107.43 o 
   7   4   5     1283.54     1153.48     64.49 o 
   8   4   5      801.47      801.64     80.83 o 
   9   4   5      159.79      151.26     69.30 o 
  10   4   5      422.46      434.17    202.87 o 
  11   4   5      680.05      844.07     71.49 o 
  12   4   5        7.79       80.24    109.00 o 
  13   4   5      244.30      289.96     58.41 o 
 -16   5   5     2162.11     1705.34     68.84 o 
 -15   5   5      376.70      406.10     59.29 o 
 -14   5   5     1274.43     1239.54     89.18 o 
 -13   5   5       33.78      132.46     87.61 o 
 -12   5   5     1784.30     1678.27    135.59 o 
 -11   5   5        0.49      -16.69    111.60 o 
 -10   5   5       66.24       28.76     56.05 o 
  -9   5   5      983.16      866.93    120.99 o 
  -8   5   5      951.20      664.20     95.87 o 
  -7   5   5     4003.20     3383.57    136.64 o 
  -6   5   5     1050.78     1181.81     87.09 o 
  -5   5   5       69.37       17.82     49.08 o 
  -4   5   5      311.65      464.75     33.74 o 
  -3   5   5      209.73      459.03     36.14 o 
  -2   5   5     4447.45     3217.31     44.87 o 
  -1   5   5    12946.48    14349.82    106.91 o 
   0   5   5     7058.17    10857.67     72.28 o 
   1   5   5    17042.05    18045.21    367.67 o 
   2   5   5      475.10      452.93     75.27 o 
   3   5   5     3720.67     3516.41    152.28 o 
   4   5   5     5288.99     5178.40    127.64 o 
   5   5   5     1134.71     1125.08    117.93 o 
   6   5   5      200.63      331.72     76.12 o 
   7   5   5      123.31      112.53     77.41 o 
   8   5   5     1553.00     1614.78     97.52 o 
   9   5   5     1808.07     1763.50     73.20 o 
  10   5   5     1059.46     1312.34     64.68 o 
  11   5   5      123.21      119.95     92.83 o 
  12   5   5       77.80       55.28     67.80 o 
 -15   6   5      161.48      167.19     76.66 o 
 -14   6   5      368.16      443.74     95.44 o 
 -13   6   5       31.33       44.51     70.17 o 
 -12   6   5      256.65      255.94    175.23 o 
 -11   6   5       86.70      151.24    104.30 o 
 -10   6   5      206.24      173.41     56.38 o 
  -9   6   5      272.70      250.44     59.70 o 
  -8   6   5      273.26      331.68     84.48 o 
  -7   6   5      229.29      250.33    125.16 o 
  -6   6   5     2829.91     2872.80    135.59 o 
  -5   6   5     1250.85      980.88     76.07 o 
  -4   6   5     3110.88     2953.32     49.84 o 
  -3   6   5       45.77      114.78     41.38 o 
  -2   6   5     8149.66     9071.77    193.60 o 
  -1   6   5     1275.74     1888.34     41.45 o 
   0   6   5     2865.62     2885.14     91.26 o 
   1   6   5     1352.90      884.38     47.91 o 
   2   6   5       86.61      190.87    120.99 o 
   3   6   5       94.41       93.87     87.77 o 
   4   6   5     2530.20     2522.92    129.10 o 
   5   6   5     1597.58     1796.09    118.90 o 
   6   6   5     3209.05     3511.86    172.10 o 
   7   6   5      122.83      273.27    160.63 o 
   8   6   5     1770.47     1954.60     95.02 o 
   9   6   5       64.31       72.43     85.28 o 
  10   6   5       54.84       58.37     75.57 o 
  11   6   5       94.90      186.70     78.23 o 
  12   6   5      202.54      182.53     55.28 o 
 -15   7   5      209.02      150.14     50.59 o 
 -14   7   5      794.44     1072.78     68.29 o 
 -13   7   5      464.89      504.71     80.68 o 
 -12   7   5      137.13      168.97     86.57 o 
 -11   7   5      180.41      139.20    160.10 o 
 -10   7   5       65.12       68.78     61.76 o 
  -9   7   5      297.61      329.30     56.34 o 
  -8   7   5     2806.91     2634.52    226.86 o 
  -7   7   5     1438.76     1199.69     64.25 o 
  -6   7   5      101.40       56.79     80.45 o 
  -5   7   5     4924.54     4706.43     69.02 o 
  -4   7   5     6866.93     7373.32     75.81 o 
  -3   7   5     2171.11     2830.41     58.41 o 
  -2   7   5     1772.01     1598.24     53.44 o 
  -1   7   5     9232.95     9147.58     87.64 o 
   0   7   5      125.49      134.12     48.18 o 
   1   7   5     3296.58     3129.54    116.30 o 
   2   7   5      750.47     1075.86     74.58 o 
   3   7   5     1198.47     1109.78    143.94 o 
   4   7   5      260.27      186.70    139.77 o 
   5   7   5        7.12      -16.69    144.98 o 
   6   7   5      948.74     1103.52    172.10 o 
   7   7   5     1086.48     1098.30    163.75 o 
   8   7   5      630.96      670.66    170.01 o 
   9   7   5      656.23      681.09    144.98 o 
  10   7   5      222.93      126.21    124.12 o 
 -15   8   5      123.73       87.61     60.50 o 
 -14   8   5       35.71      123.39     81.88 o 
 -13   8   5      253.99      275.21     73.47 o 
 -12   8   5      120.85      152.28    104.30 o 
 -11   8   5      621.16      525.47     72.61 o 
 -10   8   5       44.72       56.60     57.58 o 
  -9   8   5     1129.41     1088.92    110.56 o 
  -8   8   5        1.40       48.15     75.02 o 
  -7   8   5       26.71       87.61     87.61 o 
  -6   8   5     1069.33     1003.74     75.05 o 
  -5   8   5      723.84      701.50     51.50 o 
  -4   8   5     1590.85     1548.35     63.99 o 
  -3   8   5     9765.59    11259.02    117.86 o 
  -2   8   5      589.86      715.77     58.62 o 
  -1   8   5      814.17      934.46     58.27 o 
   0   8   5     1177.65     1361.36     62.42 o 
   1   8   5     1379.22     1320.15     46.61 o 
   2   8   5      427.72      439.07     60.35 o 
   3   8   5      577.64      470.40    153.32 o 
   4   8   5       33.39       -6.26    129.33 o 
   5   8   5       49.80       16.69    139.77 o 
   7   8   5     3227.62     3364.80    186.70 o 
   8   8   5       81.36      100.13    167.93 o 
   9   8   5      101.72      235.72    140.81 o 
  10   8   5      108.73       10.43    114.73 o 
  11   8   5      120.18      148.11     68.84 o 
 -14   9   5      817.27     1199.48     89.70 o 
 -13   9   5     1328.06     1290.22    122.03 o 
 -12   9   5      316.18      402.61    149.15 o 
 -11   9   5       31.74      154.79    176.79 o 
 -10   9   5      299.58      289.44     74.39 o 
  -9   9   5      217.32      184.62    104.30 o 
  -8   9   5      854.43      983.30    224.77 o 
  -7   9   5      344.37      326.31     89.70 o 
  -6   9   5      228.55       94.55     81.15 o 
  -5   9   5     1361.87     1292.08    100.65 o 
  -4   9   5     2422.82     2707.15    107.95 o 
  -3   9   5      316.88      331.46     56.73 o 
  -2   9   5     3148.99     3342.60     80.19 o 
  -1   9   5       34.32       89.88     69.92 o 
   0   9   5       86.00      133.21     70.62 o 
   1   9   5      666.61      723.76     46.79 o 
   2   9   5      787.41     1044.70     63.26 o 
   3   9   5      791.64      566.36    138.72 o 
   4   9   5      156.91      -17.73    173.14 o 
   5   9   5     1383.87     1180.70    189.83 o 
   6   9   5       15.05      -42.76    158.54 o 
   7   9   5      161.48      125.16    172.10 o 
   8   9   5     2067.55     1905.60    151.24 o 
   9   9   5       60.62       27.12    134.55 o 
  10   9   5      606.72      651.89     97.00 o 
 -13  10   5       25.06       13.56     97.00 o 
 -12  10   5      907.46     1108.73    136.64 o 
 -11  10   5      414.25      645.63    139.77 o 
 -10  10   5      234.25      262.46     73.42 o 
  -9  10   5     1482.77     1583.29    343.68 o 
  -8  10   5     2249.90     1942.95    386.44 o 
  -7  10   5       27.98      207.49    164.28 o 
  -6  10   5      403.20      317.15    110.56 o 
  -5  10   5     3872.50     3740.36     95.70 o 
  -4  10   5     4570.25     4096.77    148.11 o 
  -3  10   5      302.15      316.05     62.78 o 
  -2  10   5     2771.28     2648.70     98.69 o 
  -1  10   5      101.27      152.51     77.34 o 
   0  10   5     1373.87     1403.94     59.29 o 
   1  10   5      139.03      273.36     51.70 o 
   2  10   5      648.77      691.24     61.60 o 
   3  10   5      704.09      606.00    155.41 o 
   4  10   5      315.86      376.53    172.10 o 
   5  10   5      407.16      248.24    173.14 o 
   6  10   5     2097.74     1989.05    183.57 o 
   7  10   5      346.33      375.49    167.93 o 
   8  10   5      393.75      354.63    142.89 o 
   9  10   5      862.42      547.59    123.08 o 
  10  10   5        1.95      365.06     79.27 o 
 -13  11   5      156.48      258.67     65.71 o 
 -12  11   5      496.22      379.66    111.60 o 
 -11  11   5        1.43        6.26    137.68 o 
 -10  11   5      715.50      735.33    154.37 o 
  -9  11   5     2226.04     1994.35     71.62 o 
  -8  11   5       14.75      165.84    144.98 o 
  -7  11   5      710.46      511.21    138.20 o 
  -6  11   5      622.60      719.53    132.46 o 
  -5  11   5      499.74      518.07     88.71 o 
  -4  11   5      483.78      632.65     69.56 o 
  -3  11   5      205.53      215.66     63.09 o 
  -2  11   5      176.50      155.19     62.31 o 
  -1  11   5      193.31      192.20     66.46 o 
   0  11   5      436.12      408.34     63.35 o 
   1  11   5      902.62     1016.34     55.49 o 
   2  11   5        6.31       46.44     82.70 o 
   3  11   5      157.30      313.95    142.89 o 
   4  11   5     2003.01     2163.23    177.31 o 
   5  11   5       21.75      237.81    167.93 o 
   6  11   5      374.01      318.12    149.15 o 
   7  11   5      662.48      271.19    143.94 o 
   8  11   5       62.04      118.90     88.66 o 
   9  11   5      174.20      498.57     82.40 o 
 -11  12   5      661.21      787.48    108.47 o 
 -10  12   5      197.10      216.95    124.12 o 
  -9  12   5        8.80       42.60     63.17 o 
  -8  12   5      286.92      245.77     71.59 o 
  -7  12   5      621.88      676.22    147.07 o 
  -6  12   5       67.52      152.25     86.44 o 
  -5  12   5     1355.37     1338.22    176.27 o 
  -4  12   5      724.84      701.92     88.37 o 
  -3  12   5       28.62      141.66     84.90 o 
  -2  12   5      351.17      382.29     61.23 o 
  -1  12   5     1152.80      886.92     54.72 o 
   0  12   5      147.02      137.48     52.66 o 
   1  12   5       46.15       97.28     58.40 o 
   2  12   5        0.18       46.94    105.35 o 
   3  12   5       21.92      382.79    135.59 o 
   4  12   5       82.90      220.08    138.72 o 
   5  12   5      717.74      713.43    132.46 o 
   6  12   5        5.76        1.04    129.33 o 
   8  12   5      274.78      368.50    105.87 o 
  -8  13   5       54.38       41.23     68.40 o 
  -7  13   5      869.67     1007.83     84.57 o 
  -6  13   5     1019.88      924.92     84.65 o 
  -5  13   5      298.24      369.41     88.18 o 
  -4  13   5      135.38       67.49     82.57 o 
  -3  13   5       82.93       69.93     65.13 o 
  -2  13   5     1204.25     1622.25     53.80 o 
  -1  13   5     1313.36     1659.08     53.47 o 
   0  13   5     1037.92      777.98     50.59 o 
   1  13   5      220.59      260.78     64.42 o 
   2  13   5       94.03       37.12     81.65 o 
   3  13   5      175.37      241.98    143.94 o 
   4  13   5      452.23      394.77    217.99 o 
   5  13   5       27.96       76.14    124.12 o 
   6  13   5      386.12      258.64    137.68 o 
   7  13   5      199.54      154.12     51.90 o 
  -8  14   5       48.80      -34.42     80.31 o 
  -7  14   5       16.04      -10.07     62.80 o 
  -6  14   5      138.13      125.49     68.11 o 
  -5  14   5      378.86      412.46     72.93 o 
  -4  14   5      218.85      190.75     76.18 o 
  -3  14   5      170.93      217.46     75.86 o 
  -2  14   5      280.23      249.22     73.92 o 
  -1  14   5       37.29       26.87     60.44 o 
   0  14   5       88.90       98.66     80.19 o 
   1  14   5      833.95      988.01     78.52 o 
   2  14   5      163.65       87.61    130.38 o 
   3  14   5      277.86      249.28    130.38 o 
   4  14   5      804.10      788.53    114.73 o 
   5  14   5       38.68       30.25     94.92 o 
   6  14   5      166.94      245.11     61.54 o 
  -7  15   5      452.33      539.24     65.71 o 
  -5  15   5       21.14        5.22     62.58 o 
  -4  15   5      452.24      408.71     55.51 o 
  -3  15   5       17.82       43.81    101.17 o 
  -2  15   5      871.53     1039.90     98.04 o 
  -1  15   5     1158.73     1666.50    112.65 o 
   0  15   5      545.44      601.28     61.64 o 
   1  15   5      936.34     1353.85    102.22 o 
   2  15   5      920.16      964.80    104.30 o 
   3  15   5      608.30      608.08     82.40 o 
   4  15   5        2.15       66.75     65.71 o 
  -4  16   5        3.39        5.22     62.58 o 
  -3  16   5      344.90      241.98     61.54 o 
  -2  16   5       32.79       19.82     57.37 o 
 -16   0   6        0.75       69.88     79.27 o 
 -14   0   6     1527.49     1337.16    125.16 o 
 -12   0   6      318.51      371.32    113.69 o 
 -10   0   6      720.85      741.03     86.74 o 
  -8   0   6     5779.92     5615.03    236.77 o 
  -6   0   6       51.28      277.79     51.11 o 
  -4   0   6   102927.13   103787.39    444.33 o 
  -2   0   6       59.67      122.97     15.96 o 
   0   0   6       11.32       40.66     40.22 o 
   2   0   6     8422.59     7079.30     92.14 o 
   4   0   6    15813.41    14027.79    332.20 o 
   6   0   6     2018.70     1904.45     90.22 o 
   8   0   6      839.74      934.55    134.55 o 
  10   0   6      300.85      255.54    123.08 o 
  12   0   6     3593.08     3985.39    103.26 o 
 -17   1   6      110.09       85.53     51.11 o 
 -16   1   6     2487.47     2708.50     59.40 o 
 -15   1   6     1189.40     1108.30    159.58 o 
 -14   1   6      793.75      847.31     83.42 o 
 -13   1   6     5028.52     5578.50    291.00 o 
 -12   1   6     1959.26     1849.77    136.11 o 
 -11   1   6     1448.95     1362.90     63.67 o 
 -10   1   6       64.51       39.17     62.49 o 
  -9   1   6     5723.54     4397.31    127.49 o 
  -8   1   6     5575.94     5754.33     80.63 o 
  -7   1   6     2065.38     1836.37     54.90 o 
  -6   1   6     5356.46     5431.34     67.99 o 
  -5   1   6     2530.91     1421.56     33.05 o 
  -4   1   6      831.88     1501.64     28.69 o 
  -3   1   6    17320.54    17772.92    187.41 o 
  -2   1   6      244.59      463.81     19.56 o 
  -1   1   6     2298.71     2224.95     27.83 o 
   0   1   6      297.48      571.53     32.59 o 
   1   1   6    10702.56    12941.64     92.70 o 
   2   1   6       22.99       -3.17     39.86 o 
   3   1   6     1592.41     1523.70     63.82 o 
   4   1   6      644.43      599.35     65.51 o 
   5   1   6     1210.58     1395.52     74.85 o 
   6   1   6      583.09      694.43     62.38 o 
   7   1   6     1375.50     1545.91     98.57 o 
   8   1   6     1058.13      943.95     96.58 o 
   9   1   6     1226.23     1066.01     97.25 o 
  10   1   6       20.10      437.03    115.78 o 
  11   1   6      300.82      747.11     77.22 o 
  12   1   6      123.02      163.94     60.68 o 
  13   1   6      242.38      112.35     39.63 o 
 -17   2   6       27.87       37.55     45.89 o 
 -16   2   6       54.89      134.55     76.14 o 
 -15   2   6     1606.45     1776.64    172.10 o 
 -14   2   6      376.38      270.43     87.61 o 
 -13   2   6     1585.83     1801.05    100.65 o 
 -12   2   6      565.65      613.12     86.99 o 
 -11   2   6     4683.68     3833.25    237.29 o 
 -10   2   6     1309.09     1049.28     91.79 o 
  -9   2   6     1619.89     1380.84     90.48 o 
  -8   2   6     1862.35     2422.25     91.04 o 
  -7   2   6     1342.63     1325.34     48.04 o 
  -6   2   6      266.94      320.11     41.96 o 
  -5   2   6     1405.93     2377.67     36.87 o 
  -4   2   6     2246.55     1727.39     39.69 o 
  -3   2   6     2472.61     3985.90     81.51 o 
  -2   2   6     3095.04     2360.39     33.89 o 
  -1   2   6      101.41       87.63     23.60 o 
   0   2   6     7475.74     7762.47    106.29 o 
   1   2   6     1509.56     2238.31     62.39 o 
   2   2   6      145.95       88.59     41.82 o 
   3   2   6     1020.72     1630.69     55.64 o 
   4   2   6       31.15       41.05     52.37 o 
   5   2   6     2115.15     2261.61     86.78 o 
   6   2   6      643.75      601.83     71.17 o 
   7   2   6       38.83       -3.13    125.16 o 
   8   2   6      634.23      464.94    219.56 o 
   9   2   6      126.72      108.98    132.46 o 
  10   2   6      602.02      739.33    263.89 o 
  11   2   6      940.68     1418.11     80.02 o 
  12   2   6       50.52       93.40     54.91 o 
  13   2   6     1462.12     1283.96     52.15 o 
 -17   3   6      940.03      568.45     43.81 o 
 -16   3   6      372.17      544.46     74.05 o 
 -14   3   6      215.88      223.21    117.86 o 
 -13   3   6       71.58      246.98     76.44 o 
 -12   3   6      982.04      812.20     82.86 o 
 -11   3   6     1214.10     1018.80     80.33 o 
 -10   3   6       82.46       47.71     65.78 o 
  -9   3   6      449.47      354.01    108.11 o 
  -8   3   6      568.53      407.88     59.56 o 
  -7   3   6    18620.58    18075.07    309.78 o 
  -6   3   6       62.78      192.88     54.53 o 
  -5   3   6      953.15      883.35     36.46 o 
  -4   3   6      871.56     1560.65     37.78 o 
  -3   3   6     1959.30     2044.23     41.11 o 
  -2   3   6      726.17      660.27     47.92 o 
  -1   3   6    16299.56    14880.06     81.80 o 
   0   3   6     2258.31     3481.48     73.65 o 
   1   3   6     4973.88     3674.75     97.15 o 
   2   3   6    11657.51    13353.74    138.29 o 
   3   3   6      602.11      356.97     51.33 o 
   4   3   6     2504.30     2678.29     78.45 o 
   5   3   6     1492.31     1427.83     78.23 o 
   6   3   6      658.72      733.51     62.23 o 
   7   3   6       51.17      105.43     82.11 o 
   8   3   6      553.95      533.49     91.77 o 
   9   3   6      796.91     1093.41    140.81 o 
  10   3   6      139.45      345.24    109.52 o 
  11   3   6       31.44      179.48     71.49 o 
  12   3   6      139.62      261.75    135.59 o 
 -16   4   6      986.33     1044.07     77.18 o 
 -15   4   6      341.59      297.77     64.70 o 
 -14   4   6      302.56       35.46    123.08 o 
 -13   4   6      299.44      464.66    102.74 o 
 -12   4   6     4749.83     3818.26     84.78 o 
 -11   4   6       36.18      -20.86     94.92 o 
 -10   4   6     1064.08      671.31     95.96 o 
  -8   4   6      908.49      484.05     65.74 o 
  -7   4   6      939.91      798.96     98.04 o 
  -6   4   6    11535.63    10030.76    177.31 o 
  -5   4   6      475.04      482.19     45.11 o 
  -4   4   6      559.92      677.87     64.88 o 
  -3   4   6        6.53       49.67     34.51 o 
  -2   4   6      142.12      349.64     35.03 o 
  -1   4   6     4594.75     5531.46     55.00 o 
   0   4   6     9223.86     8852.35    121.51 o 
   1   4   6     5126.93     6085.01    184.09 o 
   2   4   6      218.37      176.15     82.23 o 
   3   4   6     2768.23     3016.14     86.43 o 
   4   4   6     6599.46     7152.81    151.14 o 
   5   4   6      847.80      949.15    188.79 o 
   6   4   6     1226.15     1415.45     86.09 o 
   7   4   6      358.44      456.75     76.68 o 
   8   4   6      156.54      136.83     68.50 o 
   9   4   6     1241.83     1259.34     71.10 o 
  10   4   6      545.54      566.86     77.79 o 
  11   4   6      241.70      309.71    172.10 o 
  12   4   6      247.25      134.58     40.70 o 
 -16   5   6      243.51      389.05     67.80 o 
 -15   5   6       79.51      153.65     59.73 o 
 -13   5   6      114.31      248.09     72.84 o 
 -12   5   6      736.64      514.61     79.59 o 
 -11   5   6     2612.14     2260.29     84.58 o 
 -10   5   6       96.96       21.90     89.70 o 
  -9   5   6      567.93      656.35     61.64 o 
  -8   5   6     5150.45     4459.97    172.10 o 
  -7   5   6     8264.33     7468.05    182.53 o 
  -6   5   6     1119.65     1228.22     68.96 o 
  -5   5   6     1382.76     1778.18     58.33 o 
  -4   5   6      879.60     1140.50     62.06 o 
  -3   5   6       13.76        2.86     40.97 o 
  -2   5   6      500.12      783.91     35.04 o 
  -1   5   6     5497.99     4907.74     81.69 o 
   0   5   6     4598.90     5481.09    130.38 o 
   1   5   6     8955.34     7697.52    158.54 o 
   2   5   6     4050.82     4016.69    151.24 o 
   3   5   6     1395.57     1014.79    100.17 o 
   4   5   6     1792.58     1743.16    158.39 o 
   5   5   6     6092.20     6730.63    164.80 o 
   6   5   6       52.95       77.71     83.90 o 
   7   5   6       99.69       43.90     69.55 o 
   8   5   6      218.12      174.23     68.57 o 
   9   5   6     3712.37     4103.03     90.68 o 
  10   5   6       67.92      170.22    178.36 o 
  11   5   6       16.25       76.14     77.18 o 
  12   5   6       83.61       38.59     36.37 o 
 -16   6   6      185.03      154.37     53.19 o 
 -15   6   6      109.22      109.29     60.42 o 
 -14   6   6      154.29      127.56     94.92 o 
 -13   6   6      614.02      651.93    160.10 o 
 -12   6   6      219.28      174.24    104.82 o 
 -11   6   6      296.28      337.32     59.21 o 
 -10   6   6     1604.35     1370.00     81.25 o 
  -9   6   6      382.50      355.00     66.37 o 
  -8   6   6       98.00      168.97     79.27 o 
  -7   6   6      101.98      171.06    111.60 o 
  -6   6   6      489.56      392.20     73.68 o 
  -5   6   6     1262.88     1412.34     59.51 o 
  -4   6   6     7706.60     8675.40     67.43 o 
  -3   6   6     1694.82     1859.24     52.59 o 
  -2   6   6     1363.16     1439.79     62.48 o 
  -1   6   6     1861.34     2268.31     51.76 o 
   0   6   6     2423.70     2297.78    129.33 o 
   1   6   6      736.02     1041.98    106.39 o 
   2   6   6     2335.47     2370.79    140.81 o 
   3   6   6     1517.40     1773.14    164.80 o 
   4   6   6       26.78      119.95    131.42 o 
   5   6   6     1971.24     1771.05    131.42 o 
   6   6   6       53.32      143.94    161.67 o 
   7   6   6     1078.96     1237.03    167.93 o 
   8   6   6       49.94       86.57    136.64 o 
   9   6   6     1027.39     1229.25    100.65 o 
  10   6   6       47.62      196.09     82.40 o 
  11   6   6      106.62      132.46     63.62 o 
 -15   7   6      663.26      591.08     76.14 o 
 -14   7   6      751.86      942.15    117.34 o 
 -12   7   6     1729.14     1677.56    290.48 o 
 -11   7   6        0.80      106.39    120.99 o 
 -10   7   6       86.95       53.96     68.91 o 
  -9   7   6     1388.48     1115.10    135.07 o 
  -8   7   6      659.74      631.03     75.10 o 
  -7   7   6      142.56      118.81     67.81 o 
  -6   7   6      986.46     1103.02     84.65 o 
  -5   7   6       97.09       58.61     58.15 o 
  -4   7   6     3277.29     3735.56     60.19 o 
  -3   7   6     7036.99     6946.71     90.17 o 
  -2   7   6      820.10      871.00     54.26 o 
  -1   7   6       69.18      134.31     60.18 o 
   0   7   6       45.45       92.67     60.98 o 
   1   7   6     1437.24     1826.34    127.25 o 
   2   7   6      181.30      221.12    115.78 o 
   3   7   6       67.63        2.09    132.46 o 
   4   7   6      290.25      165.84    160.63 o 
   5   7   6        6.60       -8.34    165.84 o 
   6   7   6       84.84       35.46    158.54 o 
   7   7   6      222.05      274.32    154.37 o 
   8   7   6       70.60       64.67    158.54 o 
   9   7   6       14.99        3.13    134.55 o 
  11   7   6      267.09      341.07     56.32 o 
 -15   8   6      120.01      170.01     67.80 o 
 -14   8   6     1998.27     1986.43     62.31 o 
 -13   8   6       15.00       73.88    103.26 o 
 -12   8   6      253.29       87.12     71.44 o 
 -11   8   6       26.97      117.43     56.74 o 
 -10   8   6      455.50      407.17     61.99 o 
  -9   8   6      180.46       82.63     57.91 o 
  -8   8   6     1547.44     1842.30    184.09 o 
  -7   8   6     1825.44     1455.76    108.47 o 
  -6   8   6      154.99      179.19     68.04 o 
  -5   8   6      198.07      179.96     58.50 o 
  -4   8   6    10752.84    10357.96     99.79 o 
  -3   8   6      404.66      563.69     78.63 o 
  -2   8   6      458.95      402.73     75.65 o 
  -1   8   6      150.67      227.65     69.32 o 
   0   8   6      284.12      357.76     80.31 o 
   1   8   6      101.78      115.01     68.85 o 
   2   8   6     3103.53     3139.67    345.24 o 
   3   8   6      242.99      241.98    139.77 o 
   4   8   6     2184.63     1979.66    179.40 o 
   5   8   6      225.09       41.72    174.19 o 
   6   8   6     2588.82     2654.50    180.44 o 
   7   8   6      574.07      564.28    155.41 o 
   8   8   6      358.57      204.43    157.50 o 
   9   8   6      277.46       79.27    129.33 o 
  10   8   6      155.26      249.28     86.57 o 
 -14   9   6       26.46       33.38     78.23 o 
 -13   9   6     1031.06     1498.83    128.29 o 
 -12   9   6       84.61      272.23    128.29 o 
 -11   9   6       66.97      134.81     70.02 o 
 -10   9   6      321.22      273.97     70.05 o 
  -9   9   6      315.78      343.10     76.32 o 
  -8   9   6      338.86      393.54     85.69 o 
  -7   9   6      705.50      627.63     83.90 o 
  -6   9   6       57.89      135.84    123.60 o 
  -5   9   6     1038.56      997.22    122.56 o 
  -4   9   6       26.31       59.02     53.55 o 
  -3   9   6     6635.76     6761.62    250.85 o 
  -2   9   6       50.66       32.14     69.55 o 
  -1   9   6      284.78      365.05     75.16 o 
   0   9   6      414.50      501.68     60.01 o 
   1   9   6     2282.64     2468.61    168.97 o 
   2   9   6      137.00      177.13     80.18 o 
   3   9   6      436.75      515.25    162.71 o 
   4   9   6        9.18      -17.73    149.15 o 
   5   9   6        1.95        9.39    151.24 o 
   6   9   6     1117.09     1266.23    184.62 o 
   7   9   6     2055.11     1540.55    174.19 o 
   8   9   6      535.24      403.65    136.64 o 
  10   9   6       15.56      152.28     65.71 o 
 -13  10   6     1847.19     2127.77    111.60 o 
 -12  10   6      251.30      276.40    119.95 o 
 -11  10   6       54.44      358.80    147.07 o 
 -10  10   6      294.93      321.97     74.73 o 
  -9  10   6     1286.80      997.79     69.27 o 
  -8  10   6       45.43      112.85     85.99 o 
  -7  10   6     1077.75      961.71     89.47 o 
  -6  10   6      309.66      346.38     87.98 o 
  -5  10   6     2062.00     1832.02     86.05 o 
  -4  10   6      294.73      266.95     64.99 o 
  -3  10   6     1313.10     1328.94     89.03 o 
  -2  10   6      102.41       73.52     80.93 o 
  -1  10   6       95.81       72.00     80.49 o 
   0  10   6       53.69       23.76     51.08 o 
   1  10   6      103.72      195.22     92.83 o 
   2  10   6      766.08      900.25    111.08 o 
   3  10   6       96.45       90.74    141.85 o 
   4  10   6      213.57      265.97    174.19 o 
   5  10   6      510.51      391.13    171.06 o 
   6  10   6      577.82      570.53    160.63 o 
   8  10   6      389.72      154.37    129.33 o 
   9  10   6       56.48      255.54     82.40 o 
 -13  11   6      212.82      134.55     74.05 o 
 -12  11   6      106.70       45.89    114.73 o 
 -11  11   6      529.34      527.77    129.33 o 
 -10  11   6      171.46      187.27     81.15 o 
  -9  11   6       41.04      -11.13     70.63 o 
  -8  11   6      488.78      565.06     90.21 o 
  -7  11   6      166.03      265.70     91.21 o 
  -6  11   6      945.15     1083.30     95.66 o 
  -5  11   6       22.34       64.88     84.62 o 
  -4  11   6       76.36       96.01     86.84 o 
  -3  11   6        6.32       43.81     79.84 o 
  -2  11   6      202.54      166.06     66.77 o 
  -1  11   6     1325.68     1442.29     65.65 o 
   0  11   6      338.41      273.31     74.34 o 
   1  11   6      281.79      332.54    107.95 o 
   2  11   6      669.00      726.10     84.70 o 
   3  11   6     2038.81     2120.47    151.24 o 
   4  11   6      598.38      875.10    160.63 o 
   5  11   6     1339.41     1377.83    155.41 o 
   6  11   6      553.16      351.50    146.02 o 
   7  11   6      272.37       79.27    129.33 o 
   8  11   6      426.46      480.31    158.02 o 
   9  11   6     1030.73     1161.93     64.67 o 
 -11  12   6        2.11      -47.98    100.13 o 
 -10  12   6       96.62      110.56    111.60 o 
  -9  12   6      565.66      551.67     64.04 o 
  -8  12   6      272.75      428.34     83.18 o 
  -7  12   6      106.32       64.72     89.36 o 
  -6  12   6      597.63      663.34     87.61 o 
  -5  12   6      398.82      214.59     89.22 o 
  -4  12   6       57.36       67.25     85.28 o 
  -3  12   6      228.36      215.66     87.31 o 
  -2  12   6       82.16       97.79     56.87 o 
  -1  12   6      292.46      200.73     53.44 o 
   0  12   6     1618.74     1494.48     62.92 o 
   1  12   6        0.57       62.58    110.56 o 
   2  12   6      421.35      403.21    127.25 o 
   4  12   6     2289.87     1464.41    151.24 o 
   7  12   6       86.10      189.72     61.02 o 
   8  12   6      238.96      364.02     69.88 o 
  -9  13   6        3.66      -23.99     84.48 o 
  -8  13   6      362.79      308.65     66.37 o 
  -7  13   6     1048.72     1139.22     76.95 o 
  -6  13   6       59.83       15.65     82.16 o 
  -5  13   6      206.64      130.27     80.98 o 
  -4  13   6      225.04      175.30     85.18 o 
  -3  13   6      220.60      149.05     62.53 o 
  -2  13   6       79.35       66.22     55.58 o 
  -1  13   6      671.62      814.20     71.12 o 
   0  13   6      336.15      198.90     66.67 o 
   1  13   6      237.90      373.48     69.69 o 
   2  13   6       19.92      156.45     88.66 o 
   3  13   6      794.10      671.11     87.08 o 
   4  13   6       67.00       92.83    125.16 o 
   5  13   6      417.47      250.39     77.18 o 
   6  13   6      209.02      115.45     53.78 o 
  -8  14   6      109.24       65.71     78.23 o 
  -7  14   6      243.69      104.19     63.63 o 
  -6  14   6      249.86      242.52     69.22 o 
  -5  14   6      118.85      127.88     73.92 o 
  -4  14   6       81.19       38.99     76.39 o 
  -3  14   6      312.10      405.30     74.82 o 
  -2  14   6      731.16      732.77    114.73 o 
  -1  14   6        4.33        0.79     74.99 o 
   0  14   6      104.72      125.93     55.87 o 
   1  14   6      471.16      490.22    118.90 o 
   2  14   6      554.56      549.67    114.73 o 
   3  14   6     1972.72     2025.55    118.90 o 
   4  14   6      339.19      275.36    100.13 o 
   5  14   6      207.19      199.22     69.88 o 
  -6  15   6       78.63       38.54     44.60 o 
  -5  15   6       57.20       36.59     51.52 o 
  -4  15   6       26.24       32.76     54.03 o 
  -3  15   6       85.19      128.35     52.62 o 
  -2  15   6       59.14       33.38     86.57 o 
  -1  15   6      342.35      380.70     77.18 o 
   0  15   6      113.43      102.22     88.66 o 
   1  15   6      546.48      509.00     90.74 o 
   2  15   6      120.93       30.25     86.57 o 
   3  15   6      578.43      773.92     75.10 o 
 -15   0   7     5737.22     5870.14    123.08 o 
 -13   0   7        9.63      212.78    110.56 o 
 -11   0   7       59.96       45.89    105.35 o 
  -9   0   7     2363.89     2045.68    226.34 o 
  -7   0   7      115.71      268.71     51.80 o 
  -5   0   7     3336.58     2439.10     67.28 o 
  -3   0   7       26.30       39.00     23.20 o 
  -1   0   7       84.58       78.25     37.87 o 
   1   0   7    15758.06    18110.98    160.05 o 
   3   0   7      355.05      383.75     65.74 o 
   5   0   7     1881.47     1786.26     89.10 o 
   7   0   7     6932.94     7329.33    161.67 o 
   9   0   7     1018.76     1163.14    280.57 o 
  11   0   7      814.24      911.60    102.22 o 
 -17   1   7     1342.81     1076.40     52.15 o 
 -16   1   7      109.00      169.12     54.65 o 
 -15   1   7        2.04       45.89     92.83 o 
 -14   1   7      146.82      103.11     77.79 o 
 -13   1   7      595.04      808.29     85.54 o 
 -12   1   7      555.98      473.55     73.74 o 
 -11   1   7      892.10      601.82     79.28 o 
 -10   1   7     1581.91     1792.15     99.62 o 
  -9   1   7      585.93      540.34     71.97 o 
  -8   1   7     2241.58     2671.09     57.25 o 
  -7   1   7      450.65      639.40     46.31 o 
  -6   1   7      327.50      259.20     34.91 o 
  -4   1   7     1975.98     4085.17     42.62 o 
  -3   1   7     1207.24      894.59     20.22 o 
  -2   1   7       57.89      134.87     24.18 o 
  -1   1   7     2343.22     2478.60     35.39 o 
   0   1   7     1383.68     1744.33     38.09 o 
   1   1   7      138.57      138.92     35.71 o 
   2   1   7      311.20      494.56     46.13 o 
   3   1   7       84.05      138.90     52.94 o 
   4   1   7       60.21      152.92     70.93 o 
   5   1   7     7458.19     7297.05    137.74 o 
   6   1   7     3980.39     4253.49     95.11 o 
   7   1   7     2143.65     1819.56     96.97 o 
   8   1   7       14.82       43.81    117.86 o 
   9   1   7      256.93      473.70     89.83 o 
  10   1   7      258.77      421.45     90.70 o 
  11   1   7       53.57      181.80     67.80 o 
  12   1   7     1199.59     1074.64     52.36 o 
 -17   2   7       62.60       71.97     51.11 o 
 -16   2   7     1836.10     1481.09     80.31 o 
 -15   2   7       95.75      100.84     66.67 o 
 -14   2   7      538.36      597.91     80.77 o 
 -13   2   7      201.08      151.78     77.01 o 
 -12   2   7     1422.68     1546.36    147.59 o 
 -11   2   7       53.29      -10.43    107.43 o 
 -10   2   7      356.20      293.09     98.04 o 
  -9   2   7     1594.66     1384.44     72.63 o 
  -8   2   7     8467.58     7675.40    148.63 o 
  -7   2   7      144.73      318.52     50.73 o 
  -6   2   7      844.92      680.34     44.22 o 
  -4   2   7      863.24      961.03     33.09 o 
  -3   2   7     7797.93     9172.55     74.49 o 
  -2   2   7     3107.64     4431.09     38.52 o 
  -1   2   7     1737.41     2598.45     71.16 o 
   0   2   7    17528.71    17365.97    132.29 o 
   1   2   7     1847.43     1187.74     53.44 o 
   2   2   7    10082.74     9722.47    163.50 o 
   3   2   7     2824.72     3482.08     71.49 o 
   4   2   7     2440.36     2734.96     85.98 o 
   5   2   7       49.00      -33.38     88.66 o 
   6   2   7      100.16        3.37     76.02 o 
   7   2   7     1422.29     1164.19     98.46 o 
   8   2   7     4996.74     4988.82    229.47 o 
   9   2   7      134.83      391.82     92.18 o 
  10   2   7      732.54     1204.21    145.50 o 
  11   2   7      110.66       96.85     45.80 o 
  12   2   7      226.15      197.26     46.41 o 
 -17   3   7       15.99      -17.73     50.07 o 
 -16   3   7      685.76      841.72     76.14 o 
 -15   3   7      284.68      262.84     95.96 o 
 -14   3   7       88.97      422.42    120.99 o 
 -13   3   7      223.99      299.85     73.99 o 
 -12   3   7     3315.49     2651.17    114.73 o 
 -11   3   7     4203.19     3448.41    346.81 o 
 -10   3   7     1669.68     1544.72    103.26 o 
  -9   3   7      101.31       44.85    151.24 o 
  -8   3   7     4514.99     4082.38    200.26 o 
  -7   3   7     1533.34     1349.97     56.23 o 
  -6   3   7     2542.69     2620.51     56.87 o 
  -5   3   7     3016.48     2306.97     57.12 o 
  -4   3   7     1633.02     1464.50     50.91 o 
  -3   3   7     6100.62     5826.29     63.43 o 
  -2   3   7     6826.35     5919.41     67.88 o 
  -1   3   7     7093.43     8183.57    136.64 o 
   0   3   7      325.95      391.66     42.35 o 
   1   3   7      116.64      128.33     68.91 o 
   2   3   7       15.97       78.52     51.93 o 
   3   3   7       95.82       78.11     56.20 o 
   4   3   7     7208.35     6998.87    105.13 o 
   5   3   7     2353.40     2210.76     66.03 o 
   6   3   7      252.60      134.56     66.25 o 
   7   3   7     1204.22     1087.84     73.66 o 
   8   3   7      122.61      101.17    117.86 o 
   9   3   7      824.98     1069.30     84.90 o 
  10   3   7     2100.70     2478.53    155.41 o 
  11   3   7       31.43       53.97     49.60 o 
  12   3   7        7.45        2.09     61.54 o 
 -16   4   7      230.51      236.77     76.14 o 
 -15   4   7       58.02       57.37    103.26 o 
 -13   4   7     1409.07     1337.29     81.41 o 
 -12   4   7        0.96       28.16     98.04 o 
 -11   4   7      335.95      309.32     69.96 o 
 -10   4   7       28.34       92.42     66.41 o 
  -9   4   7        9.28       16.69     94.92 o 
  -8   4   7      826.48      667.07     72.18 o 
  -7   4   7     2612.82     3416.28     82.92 o 
  -6   4   7     1797.02     2076.66    128.29 o 
  -5   4   7     3821.15     3127.36     80.38 o 
  -4   4   7      107.05      199.45     40.78 o 
  -3   4   7     2112.02     2131.05     60.69 o 
  -2   4   7      853.05      941.14     82.40 o 
  -1   4   7      841.16     1483.18     91.79 o 
   0   4   7     5979.94     6984.09    154.37 o 
   1   4   7       73.87      322.29    111.60 o 
   2   4   7      844.47      932.80     84.70 o 
   3   4   7      392.68      616.37     85.87 o 
   4   4   7      393.89      239.90    174.19 o 
   5   4   7      582.71      575.01     63.60 o 
   6   4   7       23.34       65.71    135.59 o 
   7   4   7      464.13      423.56     72.43 o 
   8   4   7        1.01       -4.62     84.43 o 
   9   4   7     4979.50     4784.51    319.69 o 
  10   4   7       87.02      105.82    110.56 o 
  11   4   7      165.31      215.93     47.52 o 
 -16   5   7      118.47       55.32     43.05 o 
 -15   5   7        3.36       38.59     85.53 o 
 -14   5   7      274.82       83.44    115.78 o 
 -13   5   7      720.47      747.98     76.86 o 
 -12   5   7     3354.26     2803.02     86.14 o 
 -11   5   7      626.88      457.49     60.94 o 
 -10   5   7      957.80      911.86     71.37 o 
  -9   5   7     1586.00     1619.67    124.64 o 
  -8   5   7     1241.49      905.34     99.09 o 
  -7   5   7      461.09      394.26    134.55 o 
  -6   5   7       73.95       36.51    116.82 o 
  -5   5   7      358.55      300.64     67.15 o 
  -4   5   7       10.54       69.80     42.96 o 
  -3   5   7     3144.08     3077.29     79.27 o 
  -2   5   7     7007.11     6996.99     98.62 o 
  -1   5   7     4036.51     4143.93    129.33 o 
   0   5   7      193.62       94.92     97.00 o 
   1   5   7      408.91      183.57    131.42 o 
   2   5   7     1083.52     1275.62    155.41 o 
   3   5   7     1662.94     1633.06    113.80 o 
   4   5   7     1511.76     1301.28    140.81 o 
   5   5   7      332.19      345.58     64.22 o 
   6   5   7     1996.43     2030.72     74.44 o 
   7   5   7       53.79       56.23     70.50 o 
   8   5   7      354.27      445.47    104.51 o 
   9   5   7      478.46      311.26     89.63 o 
  10   5   7      741.11      769.58    279.53 o 
  11   5   7      255.77      106.92     44.62 o 
 -16   6   7      142.13      233.64     54.24 o 
 -15   6   7      162.85      136.44     60.88 o 
 -14   6   7     1248.61      866.75    102.22 o 
 -13   6   7       63.53      290.43    152.80 o 
 -12   6   7       23.98       62.10     75.92 o 
 -11   6   7      596.72      536.90     62.58 o 
 -10   6   7       47.49       16.23     65.33 o 
  -9   6   7      154.71      170.70     59.88 o 
  -8   6   7     8001.08     7809.28     83.60 o 
  -7   6   7      706.42      589.31    105.35 o 
  -6   6   7     2402.50     1991.13    120.99 o 
  -5   6   7     2570.94     2097.37     86.54 o 
  -4   6   7       25.88       72.19     52.76 o 
  -3   6   7     1775.04     2187.72    144.98 o 
  -2   6   7     2638.11     2765.68     57.47 o 
  -1   6   7      317.87      385.92    123.08 o 
   0   6   7    11777.62    11044.58    205.48 o 
   1   6   7     2159.11     1811.73    151.24 o 
   2   6   7      949.28      863.62    166.88 o 
   3   6   7     1734.65     1488.40    131.42 o 
   4   6   7      168.33      268.06    150.20 o 
   5   6   7      353.11      284.75    137.68 o 
   6   6   7      200.35      192.96    162.71 o 
   7   6   7      178.46      167.93    157.50 o 
   8   6   7     1668.03     2138.01    141.33 o 
   9   6   7      363.78      402.06     69.63 o 
  10   6   7      229.16      285.09     51.06 o 
  11   6   7      598.65      402.61     54.24 o 
 -15   7   7        4.14        7.33     50.51 o 
 -14   7   7      261.94      535.86    137.16 o 
 -13   7   7      785.92      712.39    105.35 o 
 -12   7   7      468.89      539.43    157.50 o 
 -11   7   7     1271.87     1035.58     63.14 o 
 -10   7   7      897.79      805.45     78.48 o 
  -9   7   7      368.20      377.08     59.57 o 
  -8   7   7     1058.23      853.01     67.10 o 
  -7   7   7        7.44       11.83     59.96 o 
  -6   7   7      128.75       82.26     66.76 o 
  -5   7   7      256.96      259.28     75.88 o 
  -4   7   7     2230.47     2953.45     77.12 o 
  -3   7   7     2160.46     2129.49     71.17 o 
  -2   7   7      215.70      375.06     67.13 o 
  -1   7   7       35.38       83.44    120.99 o 
   0   7   7      700.09      797.91    143.94 o 
   1   7   7        1.63       58.41    118.90 o 
   2   7   7      150.42       57.94     76.48 o 
   3   7   7      151.18      125.16    157.50 o 
   4   7   7      368.54      336.90    158.54 o 
   5   7   7      180.20      293.09    174.19 o 
   6   7   7     1219.53      880.31    155.41 o 
   7   7   7       94.84      168.97    151.24 o 
   9   7   7       90.30      238.85    100.13 o 
  10   7   7       68.46      139.77     71.97 o 
  11   7   7       33.83       38.59     46.94 o 
 -15   8   7     2584.05     2698.30     71.97 o 
 -14   8   7      116.56      145.09     73.53 o 
 -13   8   7      357.24      323.34     97.00 o 
 -12   8   7       18.78      286.83    102.22 o 
 -11   8   7     1183.84     1295.80     82.69 o 
 -10   8   7      456.90      358.44     62.33 o 
  -9   8   7     2078.00     1948.75     65.70 o 
  -8   8   7        1.96       57.37     77.60 o 
  -7   8   7     3372.80     3060.32     82.77 o 
  -6   8   7       55.92       78.07     74.56 o 
  -5   8   7     6667.20     5985.90    380.18 o 
  -4   8   7      332.47      418.25    128.29 o 
  -3   8   7       29.80       44.04     72.37 o 
  -2   8   7     2163.32     2672.75     78.90 o 
  -1   8   7       39.72       30.57     56.08 o 
   0   8   7      410.84      498.46     83.10 o 
   1   8   7     4086.00     4052.52    492.31 o 
   2   8   7      275.56      272.05     79.38 o 
   3   8   7      967.95      773.92    166.88 o 
   4   8   7       51.04       86.57    158.54 o 
   5   8   7      100.71      174.19    177.31 o 
   6   8   7      516.25      402.61    150.20 o 
   7   8   7      913.82      972.10    146.02 o 
   8   8   7      218.16       23.99    137.68 o 
   9   8   7      235.27      337.94     91.79 o 
  10   8   7        1.01       83.44     61.54 o 
 -14   9   7      875.66      960.63     97.00 o 
 -13   9   7      369.14      551.76    124.12 o 
 -11   9   7       57.46       79.27     98.04 o 
 -10   9   7     1571.48     1345.43    116.30 o 
  -9   9   7      112.03      118.22     73.99 o 
  -8   9   7      421.27      387.83     86.82 o 
  -7   9   7     3197.44     2934.56    287.35 o 
  -6   9   7     1518.54     1478.99     78.96 o 
  -5   9   7     3457.26     3485.68     84.79 o 
  -4   9   7     4013.55     3667.57     86.57 o 
  -3   9   7     2524.96     2581.20     88.14 o 
  -2   9   7       46.29       30.85     71.10 o 
  -1   9   7      973.39     1134.68    138.72 o 
   0   9   7       88.28       71.55     80.00 o 
   1   9   7      103.78       88.67     89.71 o 
   2   9   7      339.65      303.19     89.32 o 
   3   9   7       99.59      252.41    168.97 o 
   4   9   7       82.06      234.68    177.31 o 
   5   9   7     1235.17     1467.53    181.49 o 
   6   9   7     1328.69     1014.86    165.84 o 
   7   9   7      570.96      433.90    153.32 o 
   8   9   7      130.23      419.30    107.43 o 
   9   9   7        2.06      172.10     88.66 o 
 -13  10   7      180.69      220.08    109.52 o 
 -12  10   7        5.21      128.29    126.21 o 
 -11  10   7      626.06      895.96    283.18 o 
 -10  10   7       66.54      111.07     64.45 o 
  -9  10   7      658.29      584.80     69.05 o 
  -8  10   7      495.29      523.00     91.41 o 
  -7  10   7      386.37      450.56     92.39 o 
  -6  10   7      459.31      413.09     88.68 o 
  -5  10   7      258.46      269.15     82.20 o 
  -4  10   7       41.15       67.74     79.41 o 
  -3  10   7      161.04      170.82     67.49 o 
  -2  10   7      122.96       89.74     84.67 o 
  -1  10   7       30.96       50.71     81.62 o 
   0  10   7     3175.98     2929.78    243.02 o 
   1  10   7      991.41      920.60    157.50 o 
   2  10   7      354.62      472.56     85.64 o 
   3  10   7      964.60      988.79    164.80 o 
   4  10   7      426.25      498.57    147.07 o 
   5  10   7      772.10      740.55    160.63 o 
   6  10   7      119.55       60.50    137.68 o 
   7  10   7      204.19      328.55    113.69 o 
   8  10   7      725.46      656.45    112.13 o 
   9  10   7       60.80      115.78     62.58 o 
 -12  11   7     1239.31     1522.82    115.78 o 
 -11  11   7      225.74      370.27    128.29 o 
 -10  11   7      290.04      546.44    146.54 o 
  -9  11   7       71.71        1.20     80.03 o 
  -8  11   7      627.34      756.37     90.65 o 
  -7  11   7      314.09      419.68     93.16 o 
  -6  11   7      333.11      276.25     92.20 o 
  -5  11   7      359.48      364.55     85.43 o 
  -4  11   7      314.40      440.33     92.92 o 
  -3  11   7      508.28      624.19     84.51 o 
  -2  11   7     1189.86     1218.93     69.12 o 
  -1  11   7      124.32      164.13     72.74 o 
   0  11   7      175.58      204.75     86.64 o 
   1  11   7       96.45       28.16    114.73 o 
   3  11   7      235.06      -25.03    159.58 o 
   4  11   7     1784.64     1292.31    150.20 o 
   5  11   7     1562.54     1168.19    151.24 o 
   7  11   7      438.84      524.67     86.05 o 
   8  11   7      172.80      280.57     78.23 o 
 -11  12   7      306.77      307.69     90.74 o 
 -10  12   7       27.41       44.85     63.14 o 
  -9  12   7      272.77      181.06     71.87 o 
  -8  12   7       50.09       21.33     80.13 o 
  -7  12   7     1709.39     1365.81     90.85 o 
  -6  12   7        1.27      -11.21     88.35 o 
  -5  12   7       56.74       26.08    115.78 o 
  -4  12   7      216.74      174.35     84.94 o 
  -3  12   7      720.80      776.71     89.91 o 
  -2  12   7        3.80       18.66     69.87 o 
  -1  12   7      400.99      312.62     83.39 o 
   0  12   7       55.91       87.49     82.85 o 
   1  12   7      331.28      210.17     78.85 o 
   3  12   7      758.53      275.36    127.25 o 
   5  12   7       27.44      -38.59    104.30 o 
   6  12   7      171.62      124.67     64.79 o 
   7  12   7       12.78       57.37     74.05 o 
  -9  13   7      241.13      158.54     51.98 o 
  -8  13   7      388.22      482.53     65.90 o 
  -7  13   7        0.23       29.03     71.38 o 
  -6  13   7      582.15      393.99     93.35 o 
  -5  13   7       29.25       60.50    100.13 o 
  -4  13   7      595.30      461.45     83.94 o 
  -3  13   7      135.24       70.09     83.19 o 
  -2  13   7     2057.61     2142.38     96.48 o 
  -1  13   7      135.30       95.67     67.11 o 
   0  13   7       80.64       68.09     74.86 o 
   1  13   7        0.66      108.47     97.00 o 
   2  13   7       48.74       92.10     64.15 o 
   3  13   7      199.15      145.24     78.18 o 
   4  13   7     1285.05     1253.01    138.72 o 
   5  13   7       75.43       59.83     56.56 o 
  -8  14   7      802.36      884.33     60.50 o 
  -7  14   7       29.79        8.85     59.25 o 
  -6  14   7      639.53      759.73     63.83 o 
  -5  14   7     1282.01     1411.53     75.28 o 
  -4  14   7       43.85       80.05     69.96 o 
  -3  14   7     1602.82     1708.79     76.14 o 
  -2  14   7       81.63       26.94     65.53 o 
  -1  14   7       32.23        9.13     67.41 o 
   0  14   7     1205.00     1709.47     70.75 o 
   1  14   7      354.82      404.69    111.60 o 
   2  14   7     2478.40     2853.71    112.65 o 
   3  14   7      103.63        6.26    101.17 o 
   4  14   7      255.14      323.34     71.97 o 
  -5  15   7       39.57       48.08     46.03 o 
  -4  15   7      106.87      128.72     48.82 o 
  -3  15   7      284.04      278.07     49.57 o 
   0  15   7      212.05      254.50     75.10 o 
   1  15   7       87.04      138.72     73.01 o 
 -16   0   8     1780.06     1679.27     81.36 o 
 -14   0   8     3027.55     3019.55    115.78 o 
 -10   0   8    12813.91    11777.83    152.28 o 
  -8   0   8       66.63       78.25     76.30 o 
  -6   0   8     3871.18     5050.80    110.03 o 
  -4   0   8    10280.28     9418.82    284.84 o 
  -2   0   8       86.05      254.34     39.85 o 
   0   0   8    16633.24    15801.84    125.70 o 
   2   0   8      561.25      468.70     63.50 o 
   4   0   8      229.59      182.40     68.95 o 
   6   0   8     6126.29     5638.59    151.24 o 
   8   0   8      243.62      269.05     74.34 o 
  10   0   8     1680.42     1759.58    112.65 o 
  12   0   8      454.20      472.49     43.81 o 
 -17   1   8      314.71      350.46     53.19 o 
 -16   1   8      388.82      328.32     53.44 o 
 -15   1   8      235.74      143.93     68.22 o 
 -14   1   8       81.28      330.64    109.52 o 
 -13   1   8        2.09       71.15     81.78 o 
 -12   1   8       68.64      -15.65    105.35 o 
 -11   1   8      155.99      106.43     79.71 o 
 -10   1   8       10.32       21.98     68.29 o 
  -9   1   8     2404.35     2123.33     77.14 o 
  -8   1   8      670.23      742.58     57.90 o 
  -7   1   8      196.83      193.94     54.35 o 
  -6   1   8       88.96      101.22     44.73 o 
  -5   1   8      653.79      464.01     35.33 o 
  -4   1   8      209.34      331.95     29.94 o 
  -3   1   8      460.15      636.24     33.89 o 
  -2   1   8      212.26      183.44     27.85 o 
  -1   1   8     2731.63     3126.42     52.59 o 
   0   1   8      282.35      440.77     37.12 o 
   1   1   8     2485.80     2677.05     47.20 o 
   2   1   8      527.28      638.72     49.38 o 
   3   1   8     1833.01     1749.12     57.00 o 
   4   1   8     2636.98     2552.38     75.25 o 
   5   1   8     4671.37     4074.83     90.85 o 
   6   1   8      360.51      385.48     90.12 o 
   7   1   8       84.70      153.41     65.99 o 
   8   1   8      620.48      606.83     75.92 o 
   9   1   8      202.58      301.48     61.18 o 
  10   1   8       63.45       84.46     49.78 o 
  11   1   8     1387.19     1176.80    122.56 o 
 -17   2   8      702.06      805.21     52.15 o 
 -16   2   8      533.78      400.52     84.48 o 
 -15   2   8     1490.38     1415.38    111.60 o 
 -14   2   8       76.71      173.07    132.46 o 
 -13   2   8      419.66      730.27    264.41 o 
 -12   2   8     1269.88     1230.03    107.85 o 
 -11   2   8     2029.43     1945.83    109.00 o 
 -10   2   8       67.82       69.64     65.24 o 
  -9   2   8     5029.84     4601.22    203.91 o 
  -8   2   8      654.94      567.76     60.06 o 
  -7   2   8      626.95      505.75     55.04 o 
  -6   2   8      133.26      191.78     45.92 o 
  -5   2   8       55.38      155.52     33.96 o 
  -4   2   8       62.29      123.65     32.55 o 
  -3   2   8      172.97      110.42     36.82 o 
  -2   2   8      107.30       99.91     41.89 o 
  -1   2   8      987.55     1440.20     60.83 o 
   0   2   8     4701.96     4679.30     53.70 o 
   1   2   8      685.92      853.30     46.55 o 
   2   2   8     2575.48     2449.11     67.32 o 
   3   2   8        0.11        5.46     51.56 o 
   4   2   8      107.84        8.75     61.66 o 
   5   2   8     1817.88     1683.20    103.26 o 
   6   2   8     1233.17     1242.69     64.79 o 
   7   2   8      459.04      659.52    170.53 o 
   8   2   8      224.98      411.98    159.58 o 
   9   2   8      472.45      478.34     63.88 o 
  10   2   8      111.71      231.15     57.38 o 
  11   2   8       71.53       -3.13     78.23 o 
 -17   3   8      270.89      343.15     45.89 o 
 -16   3   8      224.38      201.30     81.36 o 
 -14   3   8      664.76      878.23    113.69 o 
 -13   3   8     4809.89     3834.31    113.17 o 
 -12   3   8      938.19      806.76     96.48 o 
 -11   3   8     1258.13     1283.19     86.05 o 
 -10   3   8      110.91      107.43    104.30 o 
  -9   3   8       30.93       33.85     68.93 o 
  -8   3   8     1459.07     1654.92     89.70 o 
  -7   3   8     3193.73     2869.54     98.04 o 
  -6   3   8      119.67      216.96     51.89 o 
  -5   3   8      800.05      622.27     40.27 o 
  -4   3   8     3289.86     3852.51     78.54 o 
  -3   3   8      781.09      621.59     43.30 o 
  -2   3   8     3547.41     4251.72     65.61 o 
  -1   3   8     3416.68     2993.52    209.13 o 
   0   3   8       36.57      108.47     93.87 o 
   1   3   8      380.41      121.85     84.58 o 
   2   3   8     2226.50     2572.04     72.75 o 
   3   3   8     8807.95     8582.92    150.09 o 
   4   3   8      804.97      807.65     98.76 o 
   5   3   8       82.90       30.66     66.43 o 
   6   3   8       86.43       85.12     70.53 o 
   7   3   8      354.56      396.71    126.21 o 
   8   3   8      636.31      655.49     97.52 o 
   9   3   8      814.52      923.14    150.72 o 
  10   3   8      810.00      664.36     55.30 o 
  11   3   8      123.28       59.97     37.01 o 
 -16   4   8      156.92      261.94     45.66 o 
 -15   4   8      537.10      471.45     92.83 o 
 -14   4   8      532.95      558.02    108.47 o 
 -13   4   8      367.26      282.05     73.35 o 
 -12   4   8     2154.53     1790.21    147.59 o 
 -11   4   8        0.31       -4.94     77.37 o 
 -10   4   8     3098.88     3215.42    268.06 o 
  -9   4   8      455.94      374.33     72.23 o 
  -8   4   8      947.48      909.93     83.49 o 
  -7   4   8      169.40      119.29     71.93 o 
  -6   4   8      395.47      240.83     53.13 o 
  -5   4   8       49.36       61.80     68.67 o 
  -4   4   8      145.77      170.41     79.79 o 
  -3   4   8     1146.91     1382.26     67.12 o 
  -2   4   8     6339.68     6520.55     82.55 o 
  -1   4   8        2.57        8.34     95.96 o 
   0   4   8      695.29      681.09    111.60 o 
   1   4   8       51.40       56.32    123.08 o 
   2   4   8     8819.28     8902.63    204.43 o 
   3   4   8      771.67      615.38    115.78 o 
   4   4   8      653.65      649.58     63.29 o 
   5   4   8      250.28      300.09     66.77 o 
   6   4   8      546.39      579.27     69.60 o 
   7   4   8      446.98      594.63     81.89 o 
   8   4   8     2520.15     3335.35    240.42 o 
   9   4   8      730.83      715.03    200.78 o 
  10   4   8      113.50      226.77     52.72 o 
  11   4   8       44.69      149.35    102.74 o 
 -16   5   8      195.11      141.78     43.50 o 
 -14   5   8      990.79     1141.07    102.22 o 
 -13   5   8     2811.37     2625.06     83.44 o 
 -12   5   8     2601.48     2110.17    121.51 o 
 -11   5   8       36.47       -3.13     89.70 o 
 -10   5   8      702.85      655.12     56.68 o 
  -9   5   8       90.87      109.46     53.45 o 
  -8   5   8      812.69      663.16     48.18 o 
  -7   5   8     5269.84     4628.52     97.19 o 
  -6   5   8      582.81      521.09     81.71 o 
  -5   5   8     1247.39      896.95     83.34 o 
  -4   5   8      303.35      290.40     75.13 o 
  -3   5   8     5267.77     5605.90     97.99 o 
  -2   5   8      638.63      683.98     76.66 o 
  -1   5   8     3432.10     3066.49    138.72 o 
   0   5   8      121.59      112.65    124.12 o 
   1   5   8        4.41      -41.72    139.77 o 
   2   5   8      645.31      613.83    153.85 o 
   3   5   8     6131.35     6023.04    910.56 o 
   4   5   8       55.47      192.48    159.58 o 
   5   5   8     2541.09     2673.38    124.18 o 
   6   5   8      174.80      226.01     69.13 o 
   7   5   8      250.78      333.78     74.49 o 
   8   5   8      188.73      233.75     74.22 o 
   9   5   8     2135.43     2395.83     99.09 o 
  10   5   8       49.63      112.16     57.66 o 
 -16   6   8       59.24      183.57     49.02 o 
 -15   6   8      210.57      301.50     57.40 o 
 -13   6   8       48.78      177.11     65.74 o 
 -12   6   8      114.31       40.04     71.38 o 
 -11   6   8     2711.84     2602.47     80.94 o 
 -10   6   8     1559.41     1374.58     62.35 o 
  -9   6   8     4162.88     4191.89     65.82 o 
  -8   6   8       80.88       38.34     71.68 o 
  -7   6   8     2741.59     2685.98     64.70 o 
  -6   6   8      292.93      283.70    105.35 o 
  -5   6   8      751.51      755.19     88.87 o 
  -4   6   8      645.32      571.34     85.81 o 
  -3   6   8     2546.66     2903.87    153.85 o 
  -2   6   8      791.78      927.25    130.38 o 
  -1   6   8     3353.07     3205.21    158.54 o 
   0   6   8       89.80       29.20    100.13 o 
   1   6   8       94.96      168.97    103.26 o 
   2   6   8     2614.48     2117.34    129.33 o 
   3   6   8      343.25      254.91     75.26 o 
   4   6   8     2190.96     2073.53    170.01 o 
   5   6   8      962.45     1046.15    148.11 o 
   6   6   8     1145.87     1281.88    163.75 o 
   7   6   8      923.57      880.31    135.59 o 
   8   6   8       77.55      152.55     75.62 o 
   9   6   8      227.22      273.08     53.62 o 
  10   6   8      136.49        7.30     65.71 o 
 -15   7   8      245.31      249.15     50.32 o 
 -14   7   8     1392.77     1214.08     89.70 o 
 -13   7   8      287.91      438.07    105.35 o 
 -12   7   8     1982.05     1727.41     79.64 o 
 -11   7   8      496.93      312.75     63.11 o 
 -10   7   8       63.01       66.59     68.54 o 
  -9   7   8     1705.01     1574.60     61.82 o 
  -8   7   8      210.58      150.36     59.27 o 
  -7   7   8      153.17       81.79     54.42 o 
  -6   7   8      454.39      541.64     68.67 o 
  -5   7   8     5267.65     5585.03    282.14 o 
  -4   7   8      971.10     1075.38     88.81 o 
  -3   7   8        1.67        1.80     73.67 o 
  -2   7   8      935.56     1104.56    108.47 o 
  -1   7   8      698.53      620.35     73.48 o 
   0   7   8       31.68       23.95     71.73 o 
   1   7   8      708.83      698.12     88.97 o 
   2   7   8       69.67       86.57    152.28 o 
   3   7   8        7.26       52.15    133.51 o 
   4   7   8      283.90      252.41    140.81 o 
   5   7   8      954.21     1111.86    173.14 o 
   6   7   8      442.19      374.45    148.11 o 
   7   7   8      115.06      153.32    146.02 o 
   8   7   8      197.99      391.13    112.65 o 
   9   7   8       15.39       50.07     78.23 o 
  10   7   8      172.78       98.04     61.54 o 
 -15   8   8      194.96      116.82     74.05 o 
 -14   8   8      251.27      384.67    153.85 o 
 -12   8   8      123.03      305.61    103.26 o 
 -11   8   8        4.34       -5.22     91.79 o 
 -10   8   8     3112.06     2692.92     82.25 o 
  -9   8   8       58.42       22.33     74.84 o 
  -8   8   8       52.77       -5.41     79.10 o 
  -7   8   8     2606.28     2210.93     81.81 o 
  -6   8   8     1285.85     1244.07    129.34 o 
  -5   8   8      563.89      584.42     77.18 o 
  -4   8   8     8824.10     8754.10    166.88 o 
  -3   8   8       94.44       84.57     72.54 o 
  -2   8   8     2771.63     2641.55    143.42 o 
  -1   8   8      134.53      207.04    101.69 o 
   0   8   8     2774.49     3080.85    494.91 o 
   1   8   8       30.41       82.77     90.22 o 
   2   8   8        2.53      107.43    158.54 o 
   3   8   8        1.15       92.83    149.15 o 
   4   8   8      108.62      221.12    162.71 o 
   5   8   8       68.62      106.39    157.50 o 
   6   8   8     4834.00     4948.11    165.84 o 
   7   8   8       82.50      168.97    131.42 o 
   8   8   8      124.99      277.44    100.13 o 
   9   8   8       78.36       82.40     67.80 o 
 -14   9   8     1114.81     1446.67     99.09 o 
 -13   9   8      216.25      211.73    117.86 o 
 -11   9   8      617.03      431.40     80.31 o 
 -10   9   8      827.08      771.35     73.88 o 
  -9   9   8     1497.95     1490.22     81.09 o 
  -8   9   8       27.23       49.93     84.67 o 
  -7   9   8       60.28       37.55     97.00 o 
  -6   9   8     2587.32     2176.85     81.99 o 
  -5   9   8     8195.82     7472.45    165.32 o 
  -4   9   8     1962.72     1997.00     84.65 o 
  -3   9   8      191.64      276.40    132.46 o 
  -2   9   8      718.33      751.62     80.30 o 
  -1   9   8      193.91      176.16     86.25 o 
   0   9   8       76.79       93.14     85.21 o 
   1   9   8      771.54      599.72     96.94 o 
   2   9   8      799.23      575.75    168.97 o 
   3   9   8       72.13      235.72    147.07 o 
   4   9   8      645.98      626.86    151.24 o 
   5   9   8     3333.10     3949.93    184.62 o 
   6   9   8      230.75       34.42    137.68 o 
   7   9   8       93.13      228.42    129.33 o 
   8   9   8      536.57      607.04     99.09 o 
   9   9   8       74.38       83.44     49.02 o 
 -13  10   8       15.15      153.32    104.30 o 
 -12  10   8      344.13      535.07    117.86 o 
 -11  10   8      127.45       74.05     87.61 o 
 -10  10   8      659.21      657.11     95.96 o 
  -9  10   8      121.68       78.68     66.68 o 
  -8  10   8      417.04      345.15     69.67 o 
  -7  10   8       46.64       -1.19     88.71 o 
  -6  10   8      367.47      281.39     89.04 o 
  -5  10   8      166.46      141.81     78.53 o 
  -4  10   8      859.98     1055.19     91.70 o 
  -3  10   8      503.36      299.35    140.81 o 
  -2  10   8      161.87       77.18    137.68 o 
  -1  10   8      192.32      161.15     89.23 o 
   0  10   8     1489.42     1393.63    178.88 o 
   1  10   8      125.46       50.95     87.66 o 
   2  10   8      111.51       28.16    144.98 o 
   4  10   8      513.29       50.07    170.01 o 
   5  10   8     1424.32      975.23    141.85 o 
   6  10   8       69.82       -2.09    128.29 o 
   7  10   8     1850.52     2163.23    110.56 o 
   8  10   8      227.86      194.61     82.92 o 
 -12  11   8      200.55      270.14     92.83 o 
 -11  11   8       66.16      116.82    116.82 o 
 -10  11   8       87.39      148.92     72.49 o 
  -9  11   8      343.13      230.63     70.28 o 
  -8  11   8       25.91       24.98     66.73 o 
  -7  11   8     1295.59     1340.22     94.45 o 
  -6  11   8      252.21      207.49     91.70 o 
  -5  11   8     1650.25     1584.13     90.97 o 
  -4  11   8      490.13      421.82     93.23 o 
  -3  11   8      638.67      612.35     91.48 o 
  -2  11   8      137.18      123.71     91.02 o 
  -1  11   8       38.01       72.41     83.30 o 
   0  11   8      109.77      133.08     87.95 o 
   1  11   8       61.79       20.86    130.38 o 
   2  11   8      563.17      370.27    138.72 o 
   3  11   8     1528.42     1039.90    159.58 o 
   6  11   8      213.62      168.97     92.83 o 
   7  11   8       46.71       26.34     49.62 o 
 -10  12   8       25.90       43.81     68.84 o 
  -9  12   8      111.43      138.86     68.08 o 
  -8  12   8      688.21      602.64     81.34 o 
  -7  12   8      351.05      330.49     87.44 o 
  -6  12   8       29.86       22.95    104.30 o 
  -5  12   8       63.82       -1.94     90.92 o 
  -4  12   8      294.47      163.50    115.78 o 
  -3  12   8      456.10      405.66     91.19 o 
  -2  12   8     1906.23     2053.73     91.31 o 
  -1  12   8      758.47      893.02     85.95 o 
   0  12   8      425.03      551.71     66.80 o 
   1  12   8        9.98       93.87    114.73 o 
   2  12   8     1530.13     1565.58    129.33 o 
   4  12   8      297.70      172.10    108.47 o 
   5  12   8      122.85       68.84     92.83 o 
   6  12   8      545.04      493.01     50.87 o 
  -9  13   8       11.34      -15.65     75.10 o 
  -8  13   8       12.58       -8.39     62.97 o 
  -7  13   8     1865.66     2362.07    151.76 o 
  -6  13   8      154.84       90.40     74.54 o 
  -5  13   8       87.39       81.07     79.82 o 
  -4  13   8       61.34       69.26     89.18 o 
  -3  13   8     1614.52     1557.11     86.25 o 
  -2  13   8       51.28       36.02     65.23 o 
  -1  13   8      310.85      392.02     65.08 o 
   0  13   8      457.25      260.76    100.13 o 
   1  13   8      336.99      454.76     94.92 o 
   2  13   8      541.28      525.93    108.47 o 
   3  13   8     1250.46     1453.49     82.47 o 
   4  13   8      208.88      165.55     54.79 o 
   5  13   8      126.59       71.97     69.88 o 
  -8  14   8       44.40       49.02     55.28 o 
  -7  14   8      147.03      201.95     53.38 o 
  -6  14   8      820.29      748.12     64.85 o 
  -5  14   8       65.77       99.91     62.35 o 
  -4  14   8      548.98      684.40    105.35 o 
  -3  14   8      136.25      124.42     91.79 o 
  -1  14   8      666.81      689.42     65.19 o 
   0  14   8       67.01       29.64     60.73 o 
   1  14   8      472.75      352.81     65.19 o 
   2  14   8      158.01      181.49     93.87 o 
   3  14   8       35.68       33.38     79.27 o 
 -15   0   9      583.09      391.13    102.22 o 
 -13   0   9     2088.14     1667.80    112.65 o 
 -11   0   9      675.71      591.39    119.95 o 
  -9   0   9     1714.80     1407.73     65.91 o 
  -7   0   9     5636.66     5893.37    140.29 o 
  -5   0   9     9064.04    11363.13    164.80 o 
  -3   0   9     6531.38     7082.13    200.26 o 
  -1   0   9     4286.89     5131.96     88.42 o 
   1   0   9     1799.31     1489.17     63.49 o 
   3   0   9     3554.07     3325.97     73.95 o 
   5   0   9     1212.78     1261.83     87.66 o 
   7   0   9      130.33      188.71     77.94 o 
   9   0   9       27.29        6.36     62.51 o 
  11   0   9     1424.68     1443.68    226.34 o 
 -17   1   9     1106.88      889.70     52.15 o 
 -16   1   9     2297.29     2341.24    163.23 o 
 -15   1   9      108.13       43.81     92.83 o 
 -14   1   9     1810.43     1758.41     98.04 o 
 -13   1   9      439.22      457.01     88.66 o 
 -12   1   9     5019.16     4742.95    297.78 o 
 -11   1   9      320.76      327.29     64.81 o 
 -10   1   9      170.98      128.51     58.08 o 
  -9   1   9     2129.14     2173.30     70.15 o 
  -8   1   9      153.82       52.42     67.82 o 
  -7   1   9     3283.94     3588.76     70.90 o 
  -6   1   9    16922.62    19147.68    184.42 o 
  -5   1   9      166.10      182.28     42.35 o 
  -4   1   9      173.85      102.17     42.97 o 
  -3   1   9     7050.84     7877.42    216.79 o 
  -2   1   9     6182.51     5721.20    128.87 o 
  -1   1   9    11852.88    11771.02    106.46 o 
   0   1   9     3273.83     4307.83     57.78 o 
   1   1   9      866.17      644.81     47.46 o 
   2   1   9      159.24       80.86     46.82 o 
   3   1   9     1292.60     1142.62     61.26 o 
   4   1   9     1578.31     1351.09     67.77 o 
   5   1   9      173.01      168.82     61.21 o 
   6   1   9      245.52      320.73     66.41 o 
   7   1   9      344.31      427.01     55.74 o 
   8   1   9       58.54       78.12     51.90 o 
   9   1   9       60.30       84.94     55.97 o 
  10   1   9     1186.12     1042.28     68.89 o 
  11   1   9      186.48      298.22     44.85 o 
 -17   2   9       97.33      220.08     51.11 o 
 -15   2   9      919.27      719.69     98.04 o 
 -14   2   9      424.63      525.30     79.96 o 
 -13   2   9      253.93      207.94    153.32 o 
 -12   2   9     2248.64     2311.38    166.36 o 
 -11   2   9     2725.76     2537.31     71.00 o 
 -10   2   9      292.23      254.36     62.08 o 
  -9   2   9     1046.54     1213.60     72.28 o 
  -8   2   9      610.06      839.01     64.13 o 
  -7   2   9     1406.60     1549.18     66.31 o 
  -6   2   9    11196.77    11185.65    142.04 o 
  -5   2   9      252.03      198.73     39.14 o 
  -4   2   9     3298.22     2936.13     67.88 o 
  -3   2   9     3073.94     3772.61     64.23 o 
  -2   2   9      893.55      897.29     61.15 o 
  -1   2   9      431.01      632.83     57.10 o 
   0   2   9      434.54      398.41     68.19 o 
   1   2   9     4937.66     4550.24    142.74 o 
   2   2   9     5789.68     5904.30    189.96 o 
   3   2   9      821.18      888.59     51.31 o 
   4   2   9     3292.85     2974.62     94.92 o 
   5   2   9      133.19      105.16     65.90 o 
   6   2   9     1254.78     1376.39     82.21 o 
   7   2   9      241.90      211.65     63.85 o 
   8   2   9      227.70      242.70     64.11 o 
   9   2   9       29.42       99.00     65.65 o 
  10   2   9      481.39      309.90     54.55 o 
  11   2   9      113.49      127.19    117.86 o 
 -17   3   9      880.59      645.63     50.07 o 
 -14   3   9     1417.75     1629.20    119.95 o 
 -13   3   9       57.24      167.93    101.17 o 
 -12   3   9      645.18      567.76    208.08 o 
 -11   3   9      766.71      667.96     79.96 o 
 -10   3   9       92.44       95.64     78.54 o 
  -9   3   9     5346.67     4937.87     83.60 o 
  -8   3   9     6374.33     6379.13    120.99 o 
  -7   3   9      900.18      966.66     76.55 o 
  -6   3   9      759.20      821.60     69.27 o 
  -5   3   9     1296.28     1278.39     54.83 o 
  -4   3   9      184.17      193.79     68.57 o 
  -3   3   9      883.33     1162.45     52.79 o 
  -2   3   9     7974.63     8284.22    136.64 o 
  -1   3   9      973.83      696.97     72.58 o 
   0   3   9      707.71      739.49     72.52 o 
   1   3   9     3689.46     3647.48    119.23 o 
   2   3   9      248.73      260.50     71.14 o 
   3   3   9      103.84       78.49     55.66 o 
   4   3   9      168.39       70.25     55.58 o 
   5   3   9        1.78       35.85     54.29 o 
   6   3   9      154.10      239.88     70.02 o 
   7   3   9      367.72      359.53    144.98 o 
   8   3   9      308.27      224.07    173.66 o 
   9   3   9     1332.40     1373.31     84.00 o 
  10   3   9      172.76      169.69     44.82 o 
 -16   4   9      195.83      140.86     47.05 o 
 -15   4   9      204.68      -22.95    100.13 o 
 -14   4   9       82.29      301.43    109.52 o 
 -13   4   9     3873.30     3238.64    158.54 o 
 -12   4   9      383.02      210.77    112.13 o 
 -11   4   9       33.10       31.39     82.68 o 
 -10   4   9        3.77        5.23     78.52 o 
  -9   4   9    14735.27    13761.05    111.69 o 
  -8   4   9      758.49      681.09     67.41 o 
  -7   4   9      114.85      173.49     72.31 o 
  -6   4   9       45.89       17.92     55.26 o 
  -5   4   9        1.75       37.15     53.85 o 
  -4   4   9     1044.59     1249.40     77.80 o 
  -3   4   9     4187.39     5383.03    118.90 o 
  -2   4   9       29.99       37.38     69.32 o 
  -1   4   9     1390.92     1211.77     87.71 o 
   0   4   9     6303.17     6750.45    173.14 o 
   1   4   9     2922.80     2897.85    106.02 o 
   2   4   9      450.99      685.60     64.89 o 
   3   4   9     3948.03     3918.62     64.35 o 
   4   4   9      267.03      261.99     53.03 o 
   5   4   9      809.89      861.46     78.40 o 
   6   4   9      263.29      379.59    117.25 o 
   7   4   9     3191.89     3608.08    170.53 o 
   8   4   9      185.73      114.73    100.13 o 
   9   4   9      301.88      290.29     62.69 o 
  10   4   9      308.99      279.61     29.24 o 
 -16   5   9       86.47      220.53     42.02 o 
 -14   5   9     3075.62     3627.64    118.90 o 
 -13   5   9      509.77      387.23     86.05 o 
 -12   5   9       84.83      108.47    107.43 o 
 -11   5   9        5.35       30.67     61.43 o 
 -10   5   9       80.82       55.22     58.74 o 
  -9   5   9       82.45       83.56     52.85 o 
  -8   5   9     6945.03     7099.61     76.40 o 
  -7   5   9      749.88      795.81     81.88 o 
  -6   5   9      773.24      833.61     66.81 o 
  -5   5   9       53.34      147.60     77.69 o 
  -4   5   9       83.13      155.56     74.87 o 
  -3   5   9       16.82       45.97     77.01 o 
  -2   5   9     1941.46     1969.23    125.16 o 
  -1   5   9     3488.16     3670.40    146.02 o 
   0   5   9       13.03       63.62    142.89 o 
   1   5   9      392.13      238.13    125.68 o 
   2   5   9     2875.36     2433.77    139.77 o 
   3   5   9     2438.09     2044.50     89.47 o 
   4   5   9      711.74      960.60    210.69 o 
   5   5   9      231.49      387.41     69.02 o 
   6   5   9        7.14       23.82     68.38 o 
   7   5   9      400.08      603.84    171.06 o 
   8   5   9     1247.23     1091.69     53.83 o 
   9   5   9       58.33      160.16     71.97 o 
  10   5   9      128.38       13.56     52.15 o 
 -16   6   9       46.37      103.26     49.02 o 
 -15   6   9       74.35      -15.65     75.10 o 
 -14   6   9     1218.58     1448.76     93.87 o 
 -13   6   9      694.71      458.93    112.65 o 
 -12   6   9     4021.21     3574.31    227.38 o 
 -11   6   9      715.36      644.23     86.57 o 
 -10   6   9     3171.31     2674.30     64.89 o 
  -9   6   9     2534.35     2237.89     62.14 o 
  -8   6   9      513.37      520.83     54.75 o 
  -7   6   9      382.42      461.52     49.01 o 
  -6   6   9     5729.24     5512.79     82.20 o 
  -5   6   9     4516.79     4696.70    153.32 o 
  -4   6   9     1515.18     1372.75     93.45 o 
  -3   6   9       42.65       50.65     77.41 o 
  -2   6   9     6278.54     6311.00    209.65 o 
  -1   6   9       83.61       31.44     82.36 o 
   0   6   9      431.86      455.13     65.88 o 
   1   6   9     2017.26     1798.30    211.21 o 
   2   6   9      111.56      118.67     76.73 o 
   3   6   9      685.08      529.47     82.44 o 
   4   6   9      136.59      116.78    102.22 o 
   5   6   9       31.99      173.14    137.68 o 
   6   6   9      817.76      919.58    215.38 o 
   7   6   9      302.42      540.98    125.68 o 
   8   6   9      446.82      523.16     58.63 o 
   9   6   9      116.11      108.47     78.23 o 
  10   6   9       68.08       42.76     40.68 o 
 -15   7   9       94.24      109.06     66.23 o 
 -14   7   9      185.42       70.93     87.61 o 
 -13   7   9      516.22      539.24     95.96 o 
 -12   7   9      218.06      214.11     56.23 o 
 -11   7   9      248.04      150.42     61.90 o 
 -10   7   9     1914.31     1655.36     72.75 o 
  -9   7   9     1035.57      885.24     62.41 o 
  -8   7   9       12.09        5.86     58.31 o 
  -7   7   9     3208.77     3033.77     81.77 o 
  -6   7   9     2403.72     2268.65     78.04 o 
  -5   7   9      193.35      196.91     67.06 o 
  -4   7   9        6.06       57.37    101.17 o 
  -3   7   9      172.54      278.44     77.79 o 
  -2   7   9       25.07       40.04     81.93 o 
  -1   7   9       42.00       60.73     78.94 o 
   0   7   9      762.82      651.89    115.78 o 
   1   7   9     1313.49      826.08    141.85 o 
   2   7   9       79.26      -32.33    134.55 o 
   3   7   9     4078.59     3596.35    177.31 o 
   4   7   9      220.26      277.44    158.54 o 
   5   7   9       16.39      163.75    158.54 o 
   6   7   9      944.51     1136.90    144.98 o 
   7   7   9     1145.90     1257.89    124.12 o 
   8   7   9      826.98      965.84     89.70 o 
   9   7   9      516.43      507.95     60.50 o 
 -15   8   9      368.97      360.89     73.01 o 
 -14   8   9      137.49      184.64    191.39 o 
 -13   8   9     1181.85     1420.60     94.92 o 
 -12   8   9      405.73      409.91    100.13 o 
 -11   8   9     3053.13     3041.08     66.38 o 
 -10   8   9      801.03      627.97     75.92 o 
  -9   8   9      126.73      160.44     60.51 o 
  -7   8   9      137.31       46.08     75.23 o 
  -6   8   9     4318.67     3871.11    168.97 o 
  -5   8   9     6284.89     6003.48     92.45 o 
  -4   8   9      186.07      183.52     80.83 o 
  -3   8   9      357.51      407.20     82.92 o 
  -2   8   9      437.91      440.08     83.84 o 
  -1   8   9      715.47      764.87     97.00 o 
   0   8   9       49.04       60.06     91.59 o 
   1   8   9      520.17      331.68    160.63 o 
   3   8   9      122.28       31.29    174.19 o 
   4   8   9      273.49      298.30    175.23 o 
   5   8   9     2664.82     2422.94    152.28 o 
   6   8   9      667.42      750.98    126.21 o 
   7   8   9       27.26      160.63    116.82 o 
   8   8   9       10.10       38.59     74.05 o 
   9   8   9       58.02       14.60     52.15 o 
 -14   9   9       26.57      146.02     89.70 o 
 -13   9   9      158.50      214.68     64.67 o 
 -12   9   9      911.81     1481.09     90.74 o 
 -11   9   9       55.57      118.86     64.00 o 
 -10   9   9      469.00      335.04     60.70 o 
  -9   9   9      609.89      582.22     76.94 o 
  -8   9   9      588.78      596.32     72.14 o 
  -7   9   9      409.29      406.59     89.58 o 
  -6   9   9      801.58      701.16     89.70 o 
  -5   9   9      878.70      869.28    184.62 o 
  -4   9   9      243.65       94.92    140.81 o 
  -3   9   9       73.96       82.94     84.45 o 
  -2   9   9      782.28      915.21     87.73 o 
  -1   9   9      186.49      209.57     93.45 o 
   0   9   9      779.87      667.70     91.18 o 
   1   9   9      509.45      303.52    160.63 o 
   2   9   9      140.59       42.76    150.20 o 
   4   9   9     3282.17     2898.56    178.36 o 
   5   9   9      202.13      115.78    142.89 o 
   6   9   9      991.37      795.83    127.25 o 
   7   9   9      241.08      296.22     89.70 o 
   8   9   9        7.40       21.90     56.32 o 
 -13  10   9       89.63      135.59     86.57 o 
 -12  10   9      260.22      409.91    120.99 o 
 -11  10   9       69.45      125.16     78.23 o 
 -10  10   9     1587.73     1167.14    101.17 o 
  -9  10   9       44.16       98.03     61.50 o 
  -8  10   9      248.71      292.98     66.91 o 
  -6  10   9     1458.90     1326.23     93.39 o 
  -5  10   9      270.14      245.57     92.21 o 
  -4  10   9      820.07      831.00     85.67 o 
  -3  10   9     1909.45     1893.09    143.94 o 
  -2  10   9      593.58      696.10     90.65 o 
  -1  10   9      341.71      217.57     87.95 o 
   0  10   9      277.21      303.52    144.98 o 
   1  10   9      786.33      645.63    144.98 o 
   2  10   9      222.94      144.98    162.71 o 
   3  10   9      253.96      137.68    142.89 o 
   4  10   9     1557.03     1320.47    147.07 o 
   6  10   9     2150.10     2022.87    418.25 o 
   7  10   9      113.64      140.16     44.60 o 
 -12  11   9       19.95       65.71     86.57 o 
 -11  11   9      139.07      232.12     58.12 o 
 -10  11   9       42.68        5.65     66.83 o 
  -9  11   9      827.18      988.63     72.92 o 
  -8  11   9      239.13      239.44     80.68 o 
  -7  11   9      309.62      316.58     68.91 o 
  -6  11   9      223.83      151.78     91.10 o 
  -5  11   9      308.69      247.20     94.48 o 
  -4  11   9       92.78       70.29     89.10 o 
  -3  11   9      226.03      364.29     87.31 o 
  -2  11   9      145.15      157.61     90.14 o 
  -1  11   9      139.22      235.86     82.56 o 
   0  11   9       17.24       66.75    130.38 o 
   1  11   9      592.65      530.90    130.38 o 
   2  11   9     2311.29     1922.29    150.20 o 
   3  11   9      473.04      422.42    125.16 o 
   4  11   9      404.94      421.38    123.08 o 
   5  11   9        9.65       10.43     90.74 o 
 -10  12   9      144.53      327.51     76.14 o 
  -9  12   9      634.90      729.94     61.77 o 
  -8  12   9        5.72       16.69     85.53 o 
  -7  12   9      159.13       78.45     79.43 o 
  -6  12   9       16.83        8.68     84.35 o 
  -5  12   9        7.07       29.69     83.90 o 
  -4  12   9       53.27        3.13    106.39 o 
  -3  12   9      488.62      420.21     83.93 o 
  -2  12   9      503.64      428.24     86.14 o 
  -1  12   9      732.79      672.75    113.69 o 
   0  12   9      165.27      272.49     86.05 o 
   1  12   9      114.40      334.81    108.47 o 
   2  12   9       28.06      139.77    105.35 o 
   3  12   9      913.18      684.22    105.35 o 
   4  12   9       41.45       26.08     83.44 o 
   5  12   9      283.98      215.23     62.06 o 
  -9  13   9      233.36      250.33     60.50 o 
  -8  13   9      894.18      903.78     67.28 o 
  -7  13   9      144.12      109.21     69.88 o 
  -6  13   9       70.73        4.17     99.09 o 
  -5  13   9       46.77       62.13     73.88 o 
  -4  13   9      337.26      330.56     74.10 o 
  -3  13   9       10.32      -25.55     73.75 o 
  -2  13   9      508.88      606.20     76.31 o 
  -1  13   9      360.40      304.48     78.23 o 
   0  13   9       60.89       43.81     95.96 o 
   1  13   9      893.76     1059.71     84.48 o 
   2  13   9      151.03       43.37     61.36 o 
   3  13   9      385.17      343.26     92.31 o 
   4  13   9      179.90      288.92     73.01 o 
  -8  14   9        3.75       -6.26     49.02 o 
  -7  14   9      256.41      167.93     66.75 o 
  -6  14   9      312.72      377.57     70.93 o 
  -5  14   9       27.36       12.52     75.10 o 
  -4  14   9      154.72      264.93     79.27 o 
  -3  14   9       15.36       55.28     82.40 o 
  -2  14   9      678.28      768.71     80.31 o 
  -1  14   9       90.53       89.76     54.34 o 
   0  14   9      125.21       51.14     51.11 o 
   1  14   9      252.58      331.68     78.23 o 
 -16   0  10     1918.22     1813.82     76.14 o 
 -14   0  10     2154.85     2098.56    117.86 o 
 -12   0  10      346.61      217.91     79.89 o 
 -10   0  10     4651.43     4568.45    127.25 o 
  -8   0  10       15.56       61.54    139.77 o 
  -6   0  10    23531.05    25009.50    901.69 o 
  -4   0  10      102.28       96.05     90.94 o 
  -2   0  10       86.14      195.78     82.53 o 
   0   0  10     4772.65     5085.23    148.63 o 
   2   0  10     2469.81     2366.83     86.57 o 
   4   0  10     8584.48     8093.85    352.02 o 
   6   0  10      319.81      223.37     82.20 o 
   8   0  10      783.50      927.47     82.40 o 
  10   0  10     1126.77     1288.13     59.45 o 
 -16   1  10      329.47      402.61     73.01 o 
 -15   1  10      371.86      533.63    102.74 o 
 -14   1  10      374.22      448.28     76.01 o 
 -13   1  10      227.67      204.10     77.81 o 
 -12   1  10       23.03       67.80    114.73 o 
 -11   1  10      225.65      251.06     79.59 o 
 -10   1  10      946.14      872.06     63.37 o 
  -9   1  10       23.08       60.50    107.43 o 
  -8   1  10     2831.03     3015.09     72.45 o 
  -7   1  10     4984.93     5603.12     76.71 o 
  -6   1  10      157.49       88.42     50.33 o 
  -5   1  10      104.16      161.51     61.93 o 
  -4   1  10      912.79      926.24     79.54 o 
  -3   1  10      214.50      334.83     99.88 o 
  -2   1  10     2764.02     3154.52     91.34 o 
  -1   1  10    10396.19     8798.33    118.03 o 
   0   1  10      310.30      322.73     54.55 o 
   1   1  10        4.09       66.56     61.94 o 
   2   1  10      251.26      205.56     42.28 o 
   3   1  10       47.63       33.98     57.39 o 
   4   1  10      618.96      597.82     56.35 o 
   5   1  10     3406.01     2976.91    115.92 o 
   6   1  10     2080.95     1763.00     61.52 o 
   7   1  10       21.52       15.71     58.20 o 
   8   1  10       58.82       35.93     54.76 o 
   9   1  10      210.27      182.00    103.62 o 
  10   1  10      129.84      241.54     37.55 o 
 -16   2  10      857.00      897.00     79.27 o 
 -15   2  10     1323.76     1533.25     90.74 o 
 -14   2  10      385.54      313.95    104.30 o 
 -13   2  10      464.81      567.67    209.65 o 
 -12   2  10     2032.71     1927.78    232.07 o 
 -11   2  10      323.59      359.63     56.61 o 
 -10   2  10      132.11      110.15     57.41 o 
  -9   2  10       70.43       26.52     58.93 o 
  -8   2  10       86.89       84.42     63.40 o 
  -7   2  10      286.47      440.85     59.90 o 
  -6   2  10     1712.08     2153.07     79.79 o 
  -5   2  10     4210.09     5323.84    311.34 o 
  -4   2  10      176.40      121.86     83.92 o 
  -3   2  10      380.42      460.46     55.01 o 
  -2   2  10      818.98     1151.16     62.67 o 
  -1   2  10      373.92      526.78     70.79 o 
   0   2  10     1762.53     1649.83     72.22 o 
   1   2  10      103.41       68.84     39.01 o 
   2   2  10      910.06      798.24     55.78 o 
   3   2  10     3565.68     3119.71     61.49 o 
   4   2  10      213.62      213.30     55.86 o 
   5   2  10      439.48      288.28     64.58 o 
   6   2  10       75.49      100.24     54.58 o 
   7   2  10      167.46      182.18     57.26 o 
   8   2  10      314.58      174.70     79.04 o 
   9   2  10      109.12       45.55     54.24 o 
  10   2  10     1118.55      883.60     37.11 o 
 -16   3  10       48.66       18.77     73.01 o 
 -15   3  10      455.24      504.82     86.57 o 
 -14   3  10       15.14       64.67    104.30 o 
 -13   3  10      662.80      478.75    125.16 o 
 -12   3  10     1048.69      840.80     80.17 o 
 -11   3  10       16.73       35.98     84.08 o 
 -10   3  10       83.21      101.21     78.54 o 
  -9   3  10      496.81      467.75    102.22 o 
  -8   3  10     1407.61     1410.20     69.96 o 
  -7   3  10     2002.38     2054.47     66.81 o 
  -6   3  10        5.44       70.83     62.80 o 
  -5   3  10      530.71      364.02    130.38 o 
  -4   3  10     2893.64     3104.20     91.93 o 
  -3   3  10     7315.98     7652.67    154.37 o 
  -2   3  10     2663.49     2804.20     94.93 o 
  -1   3  10      265.69      396.28     75.81 o 
   0   3  10       64.62       91.87     72.62 o 
   1   3  10     2893.47     3279.87    125.77 o 
   2   3  10     1257.30     1275.25     54.38 o 
   3   3  10       51.50       98.74     52.45 o 
   4   3  10      154.35      185.73     57.10 o 
   5   3  10      183.81      230.83     56.33 o 
   6   3  10       50.52       34.59     62.76 o 
   7   3  10     1829.39     1734.14     82.11 o 
   8   3  10       51.66       29.24     66.88 o 
   9   3  10      548.18      591.85     45.88 o 
  10   3  10      324.11      417.21     43.81 o 
 -16   4  10        2.72        7.30     67.80 o 
 -15   4  10       79.65      299.35     93.87 o 
 -14   4  10     4747.54     3877.96    123.08 o 
 -13   4  10        9.89      105.35    103.26 o 
 -12   4  10      518.88      480.66     89.04 o 
 -11   4  10     1339.45     1341.61     85.69 o 
 -10   4  10       99.28       53.13     72.27 o 
  -9   4  10     1745.58     1670.37    172.62 o 
  -8   4  10     1535.96     1569.69     86.57 o 
  -7   4  10        8.48       67.00     63.96 o 
  -6   4  10     1351.28     1121.25     94.92 o 
  -5   4  10      126.64      129.63     81.37 o 
  -4   4  10    14249.34    14713.43    464.67 o 
  -3   4  10      135.21      308.74    116.82 o 
  -2   4  10      741.40     1008.60    115.78 o 
  -1   4  10       82.57       91.26     81.12 o 
   0   4  10        3.11        1.80     63.20 o 
   1   4  10      563.36      483.45     80.83 o 
   2   4  10     7663.51     7394.48    174.71 o 
   3   4  10      145.05      101.04     54.86 o 
   4   4  10      781.23      910.05     67.00 o 
   5   4  10      206.67      211.07     71.00 o 
   6   4  10     1767.17     2008.01    105.35 o 
   7   4  10       83.81      133.25     88.14 o 
   8   4  10      734.43      814.84     63.54 o 
   9   4  10       12.14       83.89     32.95 o 
 -16   5  10      324.50      357.52     66.23 o 
 -14   5  10        2.45      172.10    105.35 o 
 -13   5  10     2982.76     3285.15    240.94 o 
 -12   5  10      703.51      480.44    226.86 o 
 -11   5  10       73.87      103.93     84.66 o 
 -10   5  10     3874.89     3673.63     91.64 o 
  -9   5  10     4857.24     5102.19    173.14 o 
  -8   5  10      267.94      205.16     55.05 o 
  -7   5  10      285.85      242.94     50.23 o 
  -6   5  10     1040.15     1013.28     57.42 o 
  -5   5  10       32.66        8.30     47.44 o 
  -4   5  10      129.95      183.03     78.91 o 
  -3   5  10     5686.15     6170.90     86.94 o 
  -2   5  10     1544.91     1723.55     94.93 o 
  -1   5  10       33.71       50.09     63.33 o 
   0   5  10      207.05      164.75     66.81 o 
   1   5  10      821.64      825.91    103.26 o 
   2   5  10       33.62      -12.52    144.98 o 
   3   5  10      460.89      341.34     85.96 o 
   4   5  10      189.66      311.86    149.15 o 
   5   5  10      448.89      255.72    104.30 o 
   6   5  10     2776.23     2314.35    108.47 o 
   7   5  10     5220.51     4661.88     64.69 o 
   8   5  10      417.05      448.08     55.53 o 
   9   5  10      203.86      150.81     36.79 o 
 -15   6  10      637.13      664.41     76.14 o 
 -14   6  10      114.14      331.68     91.79 o 
 -13   6  10     2667.75     2636.76    110.56 o 
 -12   6  10       52.87       82.40     98.04 o 
 -11   6  10     1425.36     1352.24     64.14 o 
 -10   6  10     1784.69     1599.15     66.77 o 
  -9   6  10      167.66      190.88     60.48 o 
  -8   6  10      198.99      159.72     56.19 o 
  -7   6  10     1778.43     1970.29     70.46 o 
  -6   6  10      578.71      536.94     42.83 o 
  -5   6  10     3265.64     3259.55     93.94 o 
  -4   6  10     3933.19     3817.54     66.85 o 
  -3   6  10     1229.17     1348.30     62.33 o 
  -2   6  10      328.68      407.57     69.88 o 
  -1   6  10      173.34      176.76     71.39 o 
   0   6  10      308.88      361.58     72.49 o 
   1   6  10       93.80       71.90     86.05 o 
   2   6  10      237.29      158.51     83.84 o 
   3   6  10      109.41       95.56     83.27 o 
   4   6  10      120.14      124.36    148.11 o 
   5   6  10      544.22      374.90     80.40 o 
   6   6  10      123.20      140.92     74.23 o 
   7   6  10      470.60      470.04     52.59 o 
   8   6  10       48.08       39.96     61.02 o 
   9   6  10       88.63       98.04     55.28 o 
 -15   7  10      381.87      450.37     45.35 o 
 -13   7  10      142.39      294.13     93.87 o 
 -12   7  10      158.58       64.67     84.48 o 
 -11   7  10     2519.54     2097.98    101.69 o 
 -10   7  10      437.78      388.88     63.27 o 
  -9   7  10      106.52       91.27     60.09 o 
  -8   7  10      484.64      566.02     54.02 o 
  -7   7  10      970.61      951.08     56.69 o 
  -6   7  10       45.69       47.18     51.13 o 
  -5   7  10      309.19      361.27     62.39 o 
  -4   7  10     4156.38     4282.84    105.26 o 
  -3   7  10      320.51      281.88     60.28 o 
  -2   7  10      491.44      609.04     65.37 o 
  -1   7  10     4616.38     4368.20    330.64 o 
   0   7  10       59.05       63.57     75.32 o 
   1   7  10      188.44      133.43    130.38 o 
   2   7  10      395.69      370.13     84.48 o 
   3   7  10       90.59      219.09     81.69 o 
   4   7  10     2115.32     1942.87     87.02 o 
   5   7  10      416.49      515.82     76.35 o 
   6   7  10      567.82      558.02    129.33 o 
   7   7  10     1063.58     1249.97    106.39 o 
   8   7  10      498.95      409.94     44.25 o 
 -14   8  10      393.44      261.80     68.84 o 
 -13   8  10       76.83      389.05     85.53 o 
 -12   8  10     2132.01     1956.71    106.39 o 
 -11   8  10      127.68      137.39     67.90 o 
 -10   8  10      516.06      554.71     66.17 o 
  -9   8  10       94.88      146.79     63.55 o 
  -8   8  10      544.46      389.01     56.39 o 
  -7   8  10      223.13      140.22     66.37 o 
  -6   8  10     3392.71     3074.40    120.99 o 
  -5   8  10     2272.20     2116.55     69.08 o 
  -4   8  10     1075.24     1034.65     88.60 o 
  -3   8  10     1079.12     1087.29     94.74 o 
  -2   8  10      151.32      211.33     83.69 o 
  -1   8  10        6.30       13.56    136.64 o 
   0   8  10      845.41      548.63    140.81 o 
   1   8  10        1.98      -21.90    147.07 o 
   2   8  10       76.89      116.82    164.80 o 
   3   8  10      154.31      128.29    151.24 o 
   4   8  10     2695.52     2438.59    170.01 o 
   5   8  10      721.44      597.65    129.33 o 
   6   8  10      185.93      126.69     72.42 o 
   7   8  10        9.72       29.20     71.97 o 
   8   8  10       23.07      -21.90     55.28 o 
 -14   9  10       16.50       52.15     80.31 o 
 -13   9  10      115.25       16.69     65.71 o 
 -12   9  10       31.50      271.19     83.44 o 
 -11   9  10      705.59      614.05     66.81 o 
 -10   9  10      504.02      468.37     75.10 o 
  -9   9  10       42.84       33.89     77.60 o 
  -8   9  10     1386.28     1495.54     71.84 o 
  -7   9  10     1309.63     1330.23    114.41 o 
  -6   9  10      255.96      194.68     66.77 o 
  -5   9  10      417.32      382.51     86.21 o 
  -4   9  10      197.83      216.80     87.91 o 
  -3   9  10       53.69       55.59     91.31 o 
  -2   9  10      602.93      595.99     88.49 o 
  -1   9  10      360.22      426.60    143.94 o 
   0   9  10       33.39       56.32    133.51 o 
   1   9  10     1108.26      740.55    142.89 o 
   2   9  10        3.61        0.00    162.71 o 
   3   9  10     1476.86     1201.56    158.54 o 
   4   9  10      821.30      628.94    154.37 o 
   5   9  10      260.56      254.50    127.25 o 
   6   9  10      235.02      126.51     70.40 o 
   7   9  10      239.23      261.57     42.58 o 
 -13  10  10      420.40      669.62     81.36 o 
 -12  10  10       50.79      178.36    100.13 o 
 -11  10  10      716.70      768.71     77.18 o 
 -10  10  10     2695.75     2632.59     99.09 o 
  -9  10  10        8.14       13.63     74.68 o 
  -8  10  10      126.75      138.20     75.23 o 
  -7  10  10     1291.65     1067.99     72.49 o 
  -6  10  10      131.11       89.16     85.46 o 
  -5  10  10     1521.24     1574.74     96.47 o 
  -4  10  10      174.36      143.38     84.88 o 
  -3  10  10      982.07     1006.12     87.66 o 
  -2  10  10      450.37      401.42     92.15 o 
  -1  10  10      973.92      938.72    128.29 o 
   0  10  10      123.88      217.99    146.02 o 
   1  10  10      146.81      110.56    151.24 o 
   2  10  10     1172.80      917.86    143.94 o 
   3  10  10     1910.64     1524.90    148.11 o 
   4  10  10      563.27      312.87     73.53 o 
   5  10  10      780.01      519.61    146.54 o 
   6  10  10      176.01       69.08     45.32 o 
 -11  11  10       11.70       31.70     56.84 o 
 -10  11  10      179.79      209.65     73.01 o 
  -9  11  10      607.97      619.56     95.96 o 
  -8  11  10      710.54      669.38    110.56 o 
  -7  11  10      299.24      142.07     85.96 o 
  -6  11  10       46.85       59.45    105.35 o 
  -5  11  10      451.95      392.96     94.66 o 
  -4  11  10       44.89       88.66    118.90 o 
  -3  11  10      523.44      528.60     88.02 o 
  -2  11  10     1348.21      961.46     84.94 o 
  -1  11  10      273.51      376.53    114.73 o 
   0  11  10       68.81      175.23    128.29 o 
   1  11  10      813.54      648.76    133.51 o 
   2  11  10       85.45      131.42    116.82 o 
   3  11  10      677.11      689.44    115.78 o 
   4  11  10       28.83       27.12    100.13 o 
 -10  12  10      652.40      552.80     69.88 o 
  -9  12  10       78.87       80.31     70.93 o 
  -8  12  10      538.81      504.82     86.57 o 
  -7  12  10      139.96      142.62     70.67 o 
  -6  12  10      609.23      714.18     84.94 o 
  -5  12  10        8.62      -25.03    101.17 o 
  -4  12  10     1332.05     1414.51     83.39 o 
  -3  12  10       10.36       -8.34    105.35 o 
  -2  12  10      158.26       67.80    116.82 o 
  -1  12  10      108.52      106.39    105.35 o 
   0  12  10      263.87      262.51     71.91 o 
   1  12  10       47.64      161.70     70.79 o 
   2  12  10      853.40     1203.72     67.24 o 
   3  12  10       50.65      153.75     53.63 o 
   4  12  10      159.99      136.64     75.10 o 
  -9  13  10      831.63      754.11     58.41 o 
  -8  13  10      303.54      426.60     68.84 o 
  -7  13  10      607.70      679.01     77.18 o 
  -6  13  10       34.15       55.28     93.87 o 
  -5  13  10      166.72      179.40     92.83 o 
  -4  13  10      544.45      324.38     98.04 o 
  -3  13  10      537.98      710.30    105.35 o 
  -2  13  10      345.54      438.07     90.74 o 
  -1  13  10      118.76       94.76     64.85 o 
   0  13  10     1512.77     1803.29     69.87 o 
   1  13  10       72.43      105.27     56.70 o 
  -6  14  10      130.73      110.56     68.84 o 
  -5  14  10      461.85      469.36     71.97 o 
  -4  14  10      387.38      477.70     77.18 o 
  -3  14  10       89.17      119.95     70.93 o 
  -2  14  10      144.46      135.59     70.93 o 
  -1  14  10       75.75       25.03     58.41 o 
 -15   0  11     1487.91     1981.75     98.04 o 
 -11   0  11      906.27      765.58    109.52 o 
  -9   0  11      464.77      526.73     88.66 o 
  -7   0  11    17611.32    21555.13    149.15 o 
  -5   0  11     2594.90     2395.27    206.00 o 
  -3   0  11      451.46      362.97    166.88 o 
  -1   0  11      627.66     1034.68    140.81 o 
   1   0  11      154.60      232.04     75.10 o 
   3   0  11      493.39      610.18     85.15 o 
   5   0  11      495.92      460.44     85.24 o 
   7   0  11      463.54      454.62     79.79 o 
   9   0  11      704.78      743.68     57.37 o 
 -16   1  11      188.97      210.69     69.88 o 
 -15   1  11      142.00      413.68    237.29 o 
 -14   1  11      220.17      251.49     78.23 o 
 -13   1  11      242.31      131.69     78.87 o 
 -12   1  11     1077.46      979.88     67.56 o 
 -11   1  11      441.66      285.96     80.03 o 
 -10   1  11      240.86      127.57     72.84 o 
  -9   1  11       21.49      -11.47     89.70 o 
  -8   1  11     3095.93     3139.34     58.25 o 
  -7   1  11     1604.12     1636.03     76.04 o 
  -6   1  11     3752.22     5043.41     95.10 o 
  -5   1  11     3783.21     3804.18    109.73 o 
  -4   1  11      123.95      136.93    120.89 o 
  -3   1  11     1555.06     1127.48    131.99 o 
  -2   1  11     1602.13     1294.86     89.71 o 
  -1   1  11      878.89      876.98     54.60 o 
   0   1  11       49.75       57.40     38.73 o 
   1   1  11      357.11      365.27     41.05 o 
   2   1  11     1936.48     1950.93     65.13 o 
   3   1  11      950.42      840.35     55.68 o 
   4   1  11     2407.49     2031.90    151.90 o 
   5   1  11      833.14      645.77     77.12 o 
   6   1  11        3.23       42.39     65.02 o 
   7   1  11      169.30      105.93     51.19 o 
   8   1  11      156.19      227.88     60.85 o 
   9   1  11      314.11      440.92     51.11 o 
 -16   2  11     1046.91      766.62     76.14 o 
 -15   2  11      130.58      281.62     84.48 o 
 -14   2  11      575.47      350.46    103.26 o 
 -12   2  11      376.49      336.13     81.12 o 
 -11   2  11      419.33      384.34     67.24 o 
 -10   2  11      144.07      108.87     65.98 o 
  -9   2  11      714.46      738.15     77.61 o 
  -8   2  11     6896.25     7574.37    113.11 o 
  -7   2  11      190.54      356.50     49.52 o 
  -6   2  11     2659.72     2669.30     80.44 o 
  -5   2  11      211.04      350.40     81.22 o 
  -4   2  11      905.37      837.49    119.10 o 
  -3   2  11     1996.21     2094.47    163.75 o 
  -2   2  11     1836.88     1655.68    111.35 o 
  -1   2  11       24.13       99.27     43.65 o 
   0   2  11     3346.41     3212.98     55.72 o 
   1   2  11      988.15      782.63     49.58 o 
   2   2  11     4105.18     3510.98    124.10 o 
   3   2  11      168.79      185.91     50.04 o 
   4   2  11      159.91      113.29     66.26 o 
   5   2  11       43.53       91.54     67.50 o 
   6   2  11       44.48       89.77     68.16 o 
   7   2  11      780.73      820.23     62.79 o 
   8   2  11      128.34      329.81     54.76 o 
   9   2  11       30.03       67.95     40.53 o 
 -15   3  11      269.87      450.59     82.40 o 
 -14   3  11      914.73      910.56    105.35 o 
 -13   3  11     1013.98      669.62    125.16 o 
 -12   3  11      969.81      908.31     86.05 o 
 -11   3  11      595.86      480.26     80.49 o 
 -10   3  11      160.21      112.58     92.31 o 
  -9   3  11      439.17      420.32     74.07 o 
  -8   3  11      904.83      914.82     74.64 o 
  -7   3  11      615.87      555.63     60.14 o 
  -6   3  11       14.33        4.17     86.57 o 
  -5   3  11     1400.57     1395.65     68.67 o 
  -4   3  11      625.82      850.18     55.83 o 
  -3   3  11      226.52      353.24     58.33 o 
  -2   3  11     1386.48     1328.46     71.97 o 
  -1   3  11      182.82      165.80     51.22 o 
   0   3  11      368.33      321.39     48.93 o 
   1   3  11     1762.17     1810.18     68.35 o 
   2   3  11      145.06       98.53     42.64 o 
   3   3  11      893.76      732.40     52.01 o 
   4   3  11        3.49       23.22     61.04 o 
   5   3  11       70.93       75.23     54.43 o 
   6   3  11     1262.26      968.61     69.17 o 
   7   3  11      705.72      752.12     51.46 o 
   8   3  11      205.96      313.11     51.92 o 
   9   3  11      192.67      216.99     33.50 o 
 -16   4  11       79.13      -11.47     57.37 o 
 -15   4  11     4048.08     4476.66    101.17 o 
 -14   4  11       33.52      -14.60    105.35 o 
 -13   4  11      354.65      369.23    111.60 o 
 -12   4  11        4.64      133.68     81.82 o 
 -11   4  11      101.71      151.06     84.39 o 
 -10   4  11     5561.90     4794.23    221.64 o 
  -9   4  11      824.35      762.90     94.39 o 
  -8   4  11      420.63      405.81     73.16 o 
  -7   4  11      291.60      309.70     62.39 o 
  -5   4  11     3713.07     3630.60     78.42 o 
  -4   4  11      367.33      344.40     59.52 o 
  -3   4  11      406.31      453.16     68.29 o 
  -2   4  11      124.83      132.74     54.33 o 
  -1   4  11      463.33      499.47     64.44 o 
   0   4  11       37.58       43.12     73.88 o 
   1   4  11     4367.88     3588.57    107.08 o 
   2   4  11       40.78       41.70     68.59 o 
   3   4  11      454.88      379.17     51.12 o 
   4   4  11      362.29      319.01     50.00 o 
   5   4  11       36.85       57.15     58.02 o 
   6   4  11       62.62      124.86     61.14 o 
   7   4  11     2543.96     2717.83     52.12 o 
   8   4  11      133.65      132.51     35.09 o 
 -16   5  11      382.39      240.94     54.24 o 
 -15   5  11       24.24      147.07     82.40 o 
 -14   5  11     1919.00     1843.02    107.43 o 
 -13   5  11      317.34      180.44    108.47 o 
 -12   5  11       42.94       89.48     74.43 o 
 -11   5  11      785.10      742.13     80.87 o 
 -10   5  11      786.96      679.17     81.71 o 
  -9   5  11     3110.43     3142.50    212.78 o 
  -8   5  11      267.39      312.51     56.91 o 
  -7   5  11       16.42       58.85     51.58 o 
  -6   5  11      335.22      418.56     57.15 o 
  -5   5  11     1529.41     1524.41     71.67 o 
  -4   5  11     4642.31     4738.84    113.69 o 
  -3   5  11     4059.04     3724.81     75.32 o 
  -2   5  11      438.06      555.90     72.14 o 
  -1   5  11       29.88       77.03     71.65 o 
   0   5  11     2487.12     2154.48     82.53 o 
   1   5  11       42.32       41.66     86.20 o 
   2   5  11      522.54      330.17     84.32 o 
   3   5  11       45.92       31.29    130.38 o 
   4   5  11      783.05      750.48     92.31 o 
   5   5  11     1621.99     1702.72    122.56 o 
   6   5  11     1067.06     1028.50     58.89 o 
   7   5  11       55.70       98.74     58.14 o 
   8   5  11      235.22      215.10     40.54 o 
 -14   6  11      383.88      368.19     84.48 o 
 -13   6  11      608.13      292.05    101.17 o 
 -12   6  11       21.68      103.26    103.26 o 
 -11   6  11      771.79      806.52     78.97 o 
 -10   6  11     2395.84     2347.41     88.15 o 
  -9   6  11       73.57       53.21     59.85 o 
  -8   6  11      342.71      383.71     58.70 o 
  -7   6  11      270.27      239.18     54.37 o 
  -6   6  11      252.20      345.25     61.18 o 
  -5   6  11     1052.86     1011.19     72.42 o 
  -4   6  11      265.62      262.27     73.25 o 
  -3   6  11      399.94      347.60     66.40 o 
  -2   6  11     3136.99     3448.73    162.19 o 
  -1   6  11       68.83       79.80     77.39 o 
   0   6  11     1226.55      972.12     87.91 o 
   1   6  11       92.93      101.31     84.79 o 
   2   6  11      148.70      207.65     83.66 o 
   3   6  11      360.95      330.07     82.67 o 
   4   6  11      216.88      254.41     68.77 o 
   5   6  11      316.67      364.47     63.29 o 
   6   6  11      491.12      391.26     52.21 o 
   7   6  11       33.59        1.14     49.12 o 
   8   6  11     1262.42     1137.94     64.67 o 
 -15   7  11     1015.82      971.54     76.66 o 
 -14   7  11        2.93      236.77     70.93 o 
 -13   7  11      543.70      633.12     89.70 o 
 -12   7  11     2956.61     3258.70    353.59 o 
 -11   7  11      212.82      241.77     59.07 o 
 -10   7  11      298.97      423.06     62.92 o 
  -9   7  11       19.33       18.41     60.41 o 
  -8   7  11     3309.72     3425.54    186.18 o 
  -7   7  11     1677.70     1545.45     89.43 o 
  -6   7  11      682.78      809.83     76.81 o 
  -5   7  11     3386.74     3419.03     82.43 o 
  -4   7  11       29.35       81.36    125.16 o 
  -3   7  11     1453.14     1490.34     81.44 o 
  -2   7  11     2098.96     2037.84    115.25 o 
  -1   7  11      616.46      706.45     80.39 o 
   0   7  11       26.72       41.68     82.59 o 
   1   7  11      500.75      427.52    122.40 o 
   2   7  11       11.66      124.40     83.87 o 
   3   7  11      859.27      874.81     69.06 o 
   4   7  11      569.31      675.62     65.71 o 
   5   7  11     1194.72     1147.50     85.02 o 
   6   7  11      187.67      110.76     69.22 o 
   7   7  11      602.92      509.59     50.63 o 
 -13   8  11      729.52     1286.05     84.48 o 
 -12   8  11      148.48       99.09     93.87 o 
 -11   8  11      557.99      463.17    157.50 o 
 -10   8  11        8.11        8.34     67.90 o 
  -9   8  11      373.78      376.52     62.39 o 
  -8   8  11     1032.76     1052.81     99.66 o 
  -7   8  11     2081.45     1909.54     84.14 o 
  -6   8  11       29.25       51.62     64.88 o 
  -5   8  11      257.43      302.16     67.00 o 
  -4   8  11        0.24      103.26    120.99 o 
  -3   8  11      474.11      441.20    118.90 o 
  -2   8  11        6.84      127.25    126.21 o 
  -1   8  11      547.07      358.80    146.02 o 
   0   8  11        7.06       56.32    135.59 o 
   1   8  11      449.30      369.23    159.58 o 
   2   8  11      216.70      122.89    146.02 o 
   3   8  11     1176.36      918.42     90.70 o 
   4   8  11      209.50      109.59     88.66 o 
   5   8  11       65.08      -35.46    120.99 o 
   6   8  11      169.44      159.61     55.13 o 
   7   8  11       10.12       30.25     52.15 o 
 -12   9  11     1061.86     1620.86     79.27 o 
 -11   9  11       69.62       56.32     80.31 o 
 -10   9  11      757.04      467.64    124.12 o 
  -9   9  11      389.58      321.25    100.13 o 
  -8   9  11     1176.13     1251.26     83.27 o 
  -7   9  11      114.23       75.44     88.14 o 
  -6   9  11      680.66      478.94     97.52 o 
  -5   9  11       62.96      135.59    111.60 o 
  -4   9  11      207.26      172.71     92.72 o 
  -3   9  11      495.19      441.20    116.82 o 
  -2   9  11     2613.36     2384.35    132.46 o 
  -1   9  11       83.80      126.21    146.02 o 
   0   9  11      307.88      262.84    137.68 o 
   1   9  11       15.29      124.12    154.37 o 
   2   9  11       16.74       73.01    136.64 o 
   3   9  11      463.64      282.75     75.86 o 
   4   9  11      707.39      514.19     74.27 o 
   5   9  11       85.00       47.98     74.05 o 
   6   9  11      135.56       72.05     69.88 o 
 -12  10  11       36.97      160.63     92.83 o 
 -11  10  11     2367.17     2294.65     76.14 o 
 -10  10  11      243.59      228.42     84.48 o 
  -9  10  11      289.19      288.92     91.79 o 
  -8  10  11     1766.45     2008.86    110.56 o 
  -7  10  11       69.21       33.38    108.47 o 
  -6  10  11     1693.05     1616.99     89.47 o 
  -5  10  11       33.01      127.25    118.90 o 
  -4  10  11      896.80      816.34     77.43 o 
  -3  10  11      393.58      340.03    114.73 o 
  -2  10  11      650.09      665.45    131.42 o 
  -1  10  11      167.03      300.39    126.21 o 
   0  10  11     1623.74     1709.52    147.07 o 
   1  10  11     1371.38     1494.65    138.72 o 
   2  10  11     1272.84     1433.11    141.85 o 
   3  10  11      703.55      665.45    128.29 o 
   4  10  11      174.84      167.93    103.26 o 
 -10  11  11     1014.89     1091.00     75.10 o 
  -9  11  11        8.69       -2.09     85.53 o 
  -8  11  11      231.28      230.51     97.00 o 
  -7  11  11        4.64       -9.39    101.17 o 
  -6  11  11      192.86      112.65    101.17 o 
  -5  11  11      272.65      256.58    114.73 o 
  -4  11  11      682.79      479.79    122.03 o 
  -3  11  11      696.54      688.40    122.03 o 
  -2  11  11      172.17      188.44     75.18 o 
  -1  11  11       31.74       69.88    109.52 o 
   0  11  11      624.42      612.26    119.95 o 
   1  11  11      381.65      499.61    108.47 o 
   2  11  11      659.86      741.59    112.65 o 
   3  11  11      431.21      399.48     90.74 o 
   4  11  11        6.26       19.82     75.10 o 
 -10  12  11      167.08      167.93     52.15 o 
  -9  12  11     1224.41     1414.34     76.14 o 
  -8  12  11      148.26      200.26     74.05 o 
  -7  12  11      570.04      718.64     91.79 o 
  -6  12  11       27.18       63.62     98.04 o 
  -5  12  11      738.08      940.81    110.56 o 
  -4  12  11      164.59      105.35    109.52 o 
  -3  12  11      319.69      295.18    110.56 o 
  -2  12  11        6.30       99.09     98.04 o 
  -1  12  11      499.76      483.92     65.12 o 
   0  12  11       62.66       98.01     92.83 o 
   1  12  11     2123.80     1881.21    321.77 o 
   2  12  11       33.82       73.36     75.62 o 
  -8  13  11      141.91      105.35     65.71 o 
  -7  13  11        3.95       -9.39     77.18 o 
  -6  13  11      580.33      897.00     76.14 o 
  -5  13  11      759.68      901.17     90.74 o 
  -4  13  11      633.79      372.36     89.70 o 
  -3  13  11     1101.38     1250.59     90.74 o 
  -2  13  11       52.88      -37.55     79.27 o 
  -1  13  11      227.09      312.25     62.06 o 
   0  13  11      324.02      335.08     53.78 o 
 -16   0  12      284.11      361.93     61.54 o 
 -14   0  12      258.93      334.81    100.13 o 
 -12   0  12     1387.47     1189.05    117.86 o 
 -10   0  12      354.23      153.32    105.35 o 
  -8   0  12     8348.14     9220.33    126.21 o 
  -6   0  12      357.41      355.67     77.18 o 
  -4   0  12      656.27      693.61     88.66 o 
  -2   0  12     4161.23     4816.10     86.92 o 
   0   0  12     2267.63     2094.75     98.67 o 
   2   0  12      250.00      177.41     75.70 o 
   4   0  12      554.14      416.98     97.05 o 
   6   0  12       40.34       97.42    130.90 o 
   8   0  12     1402.51     1748.11     66.75 o 
 -16   1  12      775.60      832.33     65.71 o 
 -15   1  12      126.40      225.41    115.25 o 
 -14   1  12      110.12      130.47    101.17 o 
 -13   1  12     1378.84     1157.80     90.74 o 
 -12   1  12      581.77      571.37     69.03 o 
 -11   1  12      121.57      145.33     80.76 o 
 -10   1  12     1009.53      819.91     80.56 o 
  -9   1  12       15.08        8.34     91.79 o 
  -8   1  12      665.51      771.27     69.62 o 
  -7   1  12    11538.84    12357.92    186.70 o 
  -6   1  12     2234.59     2538.00     67.84 o 
  -5   1  12      664.15      500.72     60.58 o 
  -4   1  12     1849.62     2258.57     62.67 o 
  -3   1  12      724.64      917.03     46.79 o 
  -2   1  12        2.69       42.06     39.81 o 
  -1   1  12     1489.74     1420.22     48.33 o 
   0   1  12      181.18      234.50     45.00 o 
   1   1  12     2774.37     2579.31     59.13 o 
   2   1  12      517.84      470.62     54.58 o 
   3   1  12      834.02      733.68     70.45 o 
   4   1  12       85.53       63.83     53.80 o 
   5   1  12      343.43      356.80     52.71 o 
   6   1  12       11.22       87.91     53.77 o 
   7   1  12      187.88      191.31     46.61 o 
   8   1  12      513.95      504.33     40.81 o 
 -16   2  12       75.15       29.20     61.54 o 
 -15   2  12      125.08      514.21     88.66 o 
 -14   2  12      257.55       53.19    107.43 o 
 -13   2  12      228.43      -16.69    114.73 o 
 -12   2  12       86.51       84.48    112.65 o 
 -11   2  12     2296.96     1988.13     85.83 o 
 -10   2  12      297.83      201.95     76.14 o 
  -9   2  12     2255.27     2331.76     76.94 o 
  -8   2  12       32.07      103.03     66.75 o 
  -7   2  12     3054.93     3372.78     98.04 o 
  -6   2  12       59.42       31.48     56.87 o 
  -5   2  12      150.89      154.25     57.86 o 
  -4   2  12      498.39      445.54     52.45 o 
  -3   2  12     1866.64     2074.97     72.71 o 
  -2   2  12      142.95      175.20     45.15 o 
  -1   2  12     1479.43     1630.35     64.57 o 
   0   2  12       31.12       54.47     55.41 o 
   1   2  12       33.25       24.06     47.21 o 
   2   2  12      154.00       42.93     50.13 o 
   3   2  12       34.06       25.82     50.87 o 
   4   2  12       81.52       94.34     53.69 o 
   5   2  12      599.71      627.20     49.89 o 
   6   2  12     1051.49      998.18     53.90 o 
   7   2  12      185.30      182.11     42.25 o 
   8   2  12       29.52       51.70     28.86 o 
 -16   3  12      306.40      320.21     57.37 o 
 -15   3  12     1124.70     1095.18     88.66 o 
 -14   3  12      355.13      220.08    107.43 o 
 -12   3  12      882.18      899.09    126.21 o 
 -11   3  12      156.46      161.15     78.92 o 
 -10   3  12      362.54      271.99    121.51 o 
  -9   3  12      887.51      901.90    112.65 o 
  -8   3  12      244.18      287.87     87.61 o 
  -7   3  12      913.66      974.18     93.87 o 
  -6   3  12      171.86      188.79     95.96 o 
  -5   3  12     4686.28     4680.99     88.60 o 
  -4   3  12      118.86      179.55     72.89 o 
  -3   3  12     1886.72     2027.30    100.14 o 
  -2   3  12     2081.13     2172.33     65.21 o 
  -1   3  12       98.65      101.56     50.85 o 
   0   3  12      468.14      448.48     54.53 o 
   1   3  12     1575.61     1415.83     55.71 o 
   2   3  12     1156.17      898.38     52.80 o 
   3   3  12       51.49       38.67     57.49 o 
   4   3  12       36.54       48.36     61.90 o 
   5   3  12     1199.18     1362.17     62.69 o 
   6   3  12       31.40      151.94     86.57 o 
   7   3  12      146.74      141.28     39.43 o 
   8   3  12       35.73       23.92     35.33 o 
 -16   4  12     1030.68      765.58     60.50 o 
 -15   4  12        9.27      220.08     71.97 o 
 -14   4  12       32.28       -5.22     90.74 o 
 -12   4  12      176.03      294.13    114.73 o 
 -11   4  12     2487.91     2221.30    265.45 o 
 -10   4  12     3553.80     3332.27    199.74 o 
  -9   4  12       45.94       26.27     72.91 o 
  -8   4  12     1341.57     1547.85    105.35 o 
  -7   4  12       28.08      263.89     98.04 o 
  -5   4  12      488.95      510.12     77.43 o 
  -4   4  12     4410.30     4153.51    117.34 o 
  -3   4  12      425.41      498.28     70.91 o 
  -2   4  12     3609.20     3587.27     76.39 o 
  -1   4  12       25.85       42.27     63.56 o 
   0   4  12     2316.31     2148.27     71.52 o 
   1   4  12      144.20      122.98     72.89 o 
   2   4  12     1076.54      809.35     72.14 o 
   3   4  12      158.99       97.99     60.13 o 
   4   4  12        2.44       51.54     60.56 o 
   5   4  12      215.60      207.18     57.66 o 
   6   4  12     2231.16     2623.76     61.16 o 
   7   4  12       14.87       30.61     50.94 o 
   8   4  12       99.40       73.01     47.98 o 
 -15   5  12      417.68      552.80     64.67 o 
 -14   5  12     1111.34     1051.37     91.79 o 
 -12   5  12      631.41      804.48    111.60 o 
 -11   5  12     1412.54     1206.76     90.74 o 
 -10   5  12      183.66      106.45     82.21 o 
  -9   5  12      109.21       67.15     77.40 o 
  -8   5  12      506.60      461.02    100.13 o 
  -7   5  12     1444.51     1725.16     99.09 o 
  -6   5  12      519.71      665.56     64.67 o 
  -5   5  12      439.17      472.04     73.11 o 
  -4   5  12     3160.63     2950.51     82.15 o 
  -3   5  12      426.12      371.43     79.79 o 
  -2   5  12     1845.81     1755.30     79.85 o 
  -1   5  12      894.88      792.32     66.52 o 
   0   5  12     1396.38     1242.89    132.42 o 
   1   5  12     2065.62     1673.58     92.67 o 
   2   5  12       61.32       30.02     82.12 o 
   3   5  12      125.54       85.77     70.09 o 
   4   5  12      329.53      238.14     64.18 o 
   5   5  12      607.86      725.46     57.50 o 
   6   5  12       25.86       29.74     45.83 o 
   7   5  12       84.21       93.87     70.93 o 
 -14   6  12      110.97      212.78     82.40 o 
 -11   6  12     1951.43     2005.27    203.91 o 
 -10   6  12      919.47      987.34     82.21 o 
  -9   6  12      108.66      122.16     70.39 o 
  -8   6  12     4462.30     4268.34     84.49 o 
  -7   6  12     1132.46     1015.91     78.75 o 
  -6   6  12     2086.14     2185.31    191.39 o 
  -5   6  12     2308.48     2303.09     83.11 o 
  -4   6  12     1309.44     1314.99     92.83 o 
  -3   6  12     1925.86     1850.43     87.73 o 
  -2   6  12      253.62      264.64     79.18 o 
  -1   6  12     1426.52     1395.33    183.57 o 
   0   6  12      260.41      252.44     69.43 o 
   1   6  12      302.22      291.44    114.67 o 
   2   6  12       46.02      124.19     73.52 o 
   3   6  12      323.40      225.67     64.92 o 
   4   6  12      219.53      217.43     62.37 o 
   5   6  12     2810.20     2516.73     70.24 o 
   6   6  12       98.55      142.29     56.24 o 
   7   6  12     1207.14     1023.21     55.28 o 
 -14   7  12      947.60     1553.06     75.10 o 
 -13   7  12     1235.57     1263.10     97.00 o 
 -12   7  12      205.18      102.22    100.13 o 
 -11   7  12       14.75       19.82    102.22 o 
 -10   7  12      122.45      116.74     57.19 o 
  -9   7  12       65.17       13.45     71.16 o 
  -8   7  12      849.77      803.28     80.31 o 
  -7   7  12     1284.37     1465.03     76.12 o 
  -6   7  12     1748.64     1890.80    122.03 o 
  -5   7  12        7.37      135.43     76.39 o 
  -4   7  12      558.04      473.80     77.06 o 
  -3   7  12      829.06      750.20     84.48 o 
  -2   7  12      814.44      822.31     80.63 o 
  -1   7  12      845.96      866.66     85.28 o 
   0   7  12       46.48       48.81     64.86 o 
   1   7  12      412.74      362.28     65.57 o 
   2   7  12      177.47       80.95     65.96 o 
   3   7  12      197.04      206.09     63.94 o 
   4   7  12       58.55       22.48     52.91 o 
   5   7  12       91.37      136.64     80.31 o 
   6   7  12       35.56       38.59     66.75 o 
 -13   8  12        2.66      166.88     69.88 o 
 -12   8  12     2249.45     2037.03    100.13 o 
 -11   8  12       46.52       54.24     77.18 o 
 -10   8  12       83.44        8.18     65.59 o 
  -9   8  12        7.51       59.45     97.00 o 
  -8   8  12      195.96      213.69     70.39 o 
  -7   8  12      930.82      991.20    100.13 o 
  -6   8  12       69.53       43.63     71.15 o 
  -5   8  12      974.68     1171.77    107.05 o 
  -4   8  12      545.77      751.94    120.99 o 
  -3   8  12      223.88      245.22     82.93 o 
  -2   8  12     2795.39     2359.32    151.24 o 
  -1   8  12       69.34      177.31    152.28 o 
   0   8  12      330.19      426.60    159.58 o 
   1   8  12       35.62       31.29    146.02 o 
   2   8  12     1424.45     1468.89    189.83 o 
   3   8  12        4.87      -14.28     74.17 o 
   4   8  12      648.10      437.59     69.01 o 
   5   8  12      193.14      156.62     56.36 o 
   6   8  12      187.79      191.92     51.11 o 
 -12   9  12      714.87      878.23     70.93 o 
 -11   9  12      174.16      107.08     54.32 o 
 -10   9  12       14.53        3.13     80.31 o 
  -9   9  12      431.67      633.12     95.96 o 
  -8   9  12       22.52       10.43     99.09 o 
  -7   9  12     1967.74     2200.78    113.69 o 
  -6   9  12      256.39      194.00    110.56 o 
  -5   9  12      753.66      559.06    106.39 o 
  -4   9  12      117.16      206.87     81.83 o 
  -3   9  12     3144.72     2609.65    139.77 o 
  -2   9  12      190.39      152.28    128.29 o 
  -1   9  12      401.53      646.67    149.15 o 
   0   9  12      406.73      538.20    149.15 o 
   1   9  12      302.33      501.69    130.38 o 
   2   9  12      625.64      685.27    134.55 o 
   3   9  12     3143.07     2761.93    298.83 o 
   4   9  12      537.84      319.73     51.90 o 
   5   9  12      140.84      100.13     68.84 o 
 -11  10  12     2259.17     2530.38     69.88 o 
 -10  10  12       45.01       62.58     76.14 o 
  -9  10  12      679.49      823.99     86.57 o 
  -8  10  12      258.97      313.95     90.74 o 
  -7  10  12      676.58      663.36     98.04 o 
  -6  10  12       59.62       34.42    109.52 o 
  -5  10  12        6.01       -3.13    101.17 o 
  -4  10  12      818.73      980.44    118.90 o 
  -3  10  12       77.82      100.65     81.86 o 
  -2  10  12     2308.07     1954.63    131.42 o 
  -1  10  12      446.24      249.28    117.86 o 
   0  10  12      192.29       42.76    116.82 o 
   1  10  12      227.60      241.98    129.33 o 
   2  10  12      839.72     1233.90    122.03 o 
   3  10  12       32.94      -44.85     91.79 o 
 -10  11  12      644.46      521.51     61.54 o 
  -9  11  12      105.37      151.24     76.14 o 
  -8  11  12      305.19      167.93     80.31 o 
  -7  11  12      247.12      208.60     90.74 o 
  -6  11  12       46.77       41.72    104.30 o 
  -5  11  12      212.11      157.50    105.35 o 
  -4  11  12      134.63      137.68    104.30 o 
  -3  11  12      344.48      224.25    113.69 o 
  -2  11  12     1167.26     1115.71     72.97 o 
  -1  11  12      922.80     1063.60     77.79 o 
   0  11  12       27.71       22.95    104.30 o 
   1  11  12     1606.27     1281.88    104.30 o 
   2  11  12       65.34       53.19     83.44 o 
   3  11  12      148.06      259.53     51.63 o 
  -9  12  12       91.00       83.44     55.28 o 
  -8  12  12      156.46      164.80     69.88 o 
  -7  12  12      131.86      132.46     75.10 o 
  -6  12  12       96.97       60.50     90.74 o 
  -5  12  12      176.11      143.94     86.57 o 
  -4  12  12     1222.53     1523.86     99.09 o 
  -3  12  12       29.53      -16.69    100.13 o 
  -2  12  12      100.23      144.98     91.79 o 
  -1  12  12      409.05      455.80     89.70 o 
   0  12  12     1544.43     1469.16    211.21 o 
   1  12  12      627.53      828.16     70.93 o 
  -7  13  12       91.12       56.32     60.50 o 
  -6  13  12      398.47      539.24     62.58 o 
  -5  13  12     1673.24     1718.90     78.23 o 
  -4  13  12      180.95      289.96     67.80 o 
  -2  13  12       70.91       35.46     73.01 o 
 -15   0  13        3.94      192.96     75.10 o 
 -13   0  13     2662.97     2506.39    120.99 o 
 -11   0  13       75.16       36.51    108.47 o 
  -9   0  13    10432.62     9980.70    140.81 o 
  -7   0  13     3053.81     3879.01    111.60 o 
  -5   0  13      898.48      999.22     93.87 o 
  -3   0  13     3214.77     3270.92    108.47 o 
  -1   0  13     1388.52     1287.13     69.79 o 
   1   0  13     2379.28     2059.74     86.60 o 
   3   0  13     6523.81     5430.97    483.96 o 
   5   0  13      231.52      246.47    130.38 o 
   7   0  13      585.03      713.43     61.54 o 
 -15   1  13      253.31      473.53     80.31 o 
 -14   1  13     1600.33     2297.97    348.89 o 
 -13   1  13      179.48        5.22    105.35 o 
 -12   1  13      614.88      605.13     82.23 o 
 -11   1  13      661.45      686.68     81.93 o 
  -9   1  13     1192.76     1182.44     77.06 o 
  -8   1  13     5309.78     6007.14    221.64 o 
  -7   1  13     1812.90     2013.65     69.32 o 
  -6   1  13       90.72      132.10     60.84 o 
  -5   1  13      102.39      102.43     62.16 o 
  -4   1  13      300.15      294.38     65.59 o 
  -3   1  13       27.94       71.27     49.30 o 
  -2   1  13      331.18      394.95     54.61 o 
  -1   1  13      756.79      774.00     51.58 o 
   0   1  13      254.59      291.50     47.75 o 
   1   1  13     3471.41     3084.28     65.67 o 
   2   1  13     6444.09     4784.74     76.65 o 
   3   1  13      659.59      603.39     56.70 o 
   4   1  13      806.52      795.65     52.05 o 
   5   1  13     1738.31     1427.29     86.87 o 
   6   1  13      327.99      237.24     47.42 o 
   7   1  13       50.00       26.36     40.89 o 
 -16   2  13      192.04       79.27     54.24 o 
 -15   2  13      111.18      283.70     75.10 o 
 -14   2  13      482.30      306.65     89.70 o 
 -13   2  13      284.72       62.58    109.52 o 
 -12   2  13     1305.23     1072.23    125.16 o 
 -11   2  13      308.75      333.62     80.23 o 
 -10   2  13      796.12      573.13     76.31 o 
  -9   2  13     1328.57     1185.58     79.08 o 
  -8   2  13      615.99      699.27     72.61 o 
  -7   2  13       74.27      242.09     67.80 o 
  -6   2  13     1679.44     1700.54     70.70 o 
  -5   2  13      556.78      498.43     67.34 o 
  -4   2  13     1720.85     1829.12     91.37 o 
  -3   2  13       73.14      105.74     47.41 o 
  -2   2  13     1225.50     1331.23     54.38 o 
  -1   2  13     2421.72     2163.44     69.07 o 
   0   2  13      462.42      488.88     55.49 o 
   1   2  13      747.57      713.03     52.84 o 
   2   2  13     1143.22     1145.69     51.79 o 
   3   2  13      453.20      337.50     54.41 o 
   4   2  13     2389.83     2316.08     65.67 o 
   5   2  13     1238.14      974.30     55.15 o 
   6   2  13       78.73       87.59     43.62 o 
   7   2  13      414.26      417.94     31.79 o 
 -16   3  13     1183.53     1140.03     53.19 o 
 -15   3  13      374.82      388.00     71.97 o 
 -14   3  13      711.66      696.74     91.79 o 
 -12   3  13      632.95      710.30    113.69 o 
 -11   3  13     1188.81      974.18    127.25 o 
 -10   3  13      502.20      258.67    116.82 o 
  -9   3  13      585.91      600.78    104.30 o 
  -8   3  13        5.51       88.66     97.00 o 
  -7   3  13     2746.97     2780.70    108.47 o 
  -6   3  13     4177.63     3718.38    111.60 o 
  -5   3  13      445.55      442.24     88.66 o 
  -4   3  13      500.66      561.48     83.74 o 
  -3   3  13     2750.69     2851.03     65.83 o 
  -2   3  13     2277.82     2243.74     69.12 o 
  -1   3  13       81.50      135.50     55.63 o 
   0   3  13     4849.71     4206.35    137.47 o 
   1   3  13     2488.27     2479.21    121.95 o 
   2   3  13      320.61      306.58     57.78 o 
   3   3  13      780.33      913.46     58.11 o 
   4   3  13      201.74      182.30     56.00 o 
   5   3  13      599.11      480.77     50.13 o 
   6   3  13     2024.97     1866.18     44.93 o 
   7   3  13       48.59       77.18     49.02 o 
 -15   4  13      462.56      910.56     75.10 o 
 -13   4  13      215.73      104.30    103.26 o 
 -12   4  13        0.77       -3.13    116.82 o 
 -11   4  13     2502.59     2522.03    123.08 o 
  -9   4  13       68.13      -16.69    109.52 o 
  -8   4  13      251.18      390.09    109.52 o 
  -7   4  13        8.98      206.52    104.30 o 
  -6   4  13      929.41      778.10    104.30 o 
  -5   4  13      695.22      680.55     74.34 o 
  -4   4  13     1690.28     1575.20     87.20 o 
  -3   4  13       95.49      107.55     56.41 o 
  -2   4  13       22.48       70.94     61.47 o 
  -1   4  13     1936.11     1830.89     68.32 o 
   0   4  13        0.06       52.58     68.98 o 
   1   4  13     1215.96     1082.96    102.34 o 
   2   4  13       34.49       65.48     83.33 o 
   3   4  13      308.74      277.89     65.63 o 
   4   4  13        4.58       14.91     60.47 o 
   5   4  13     3080.49     2526.05    158.54 o 
   6   4  13       70.04       77.18     67.80 o 
   7   4  13      200.71      230.51     42.76 o 
 -15   5  13      224.42      392.18     63.62 o 
 -14   5  13        7.94        7.30     88.66 o 
 -13   5  13      552.54      243.02    103.26 o 
 -12   5  13      246.20      374.45    112.65 o 
 -11   5  13      240.60      229.47    111.60 o 
 -10   5  13      292.93      194.00    109.52 o 
  -9   5  13       88.56       57.37    105.35 o 
  -8   5  13     1307.38     1366.36    109.52 o 
  -7   5  13      123.05      216.95     95.96 o 
  -6   5  13      767.62      979.40     95.96 o 
  -5   5  13     3570.97     3419.52     94.43 o 
  -4   5  13     4642.36     4393.59    150.20 o 
  -3   5  13       50.58       61.28     87.98 o 
  -2   5  13      333.12      388.02     63.49 o 
  -1   5  13     1592.75     1437.48     91.41 o 
   0   5  13     1062.82      910.63    126.13 o 
   1   5  13     1038.15      765.28     85.56 o 
   2   5  13      794.50      613.05    114.51 o 
   3   5  13      153.67      179.46     64.42 o 
   4   5  13       77.31      102.69     57.67 o 
   5   5  13      378.39      336.49     64.01 o 
   6   5  13     1504.06     1484.92    105.87 o 
 -15   6  13      172.23       41.72     56.32 o 
 -14   6  13      113.03      192.96     66.75 o 
 -13   6  13      192.99       85.53     89.70 o 
 -12   6  13     1185.03      752.02    111.60 o 
 -11   6  13      487.92      459.97    110.56 o 
 -10   6  13      473.95      280.57    115.78 o 
  -9   6  13      441.70      199.22    115.78 o 
  -8   6  13      661.32      700.50     71.42 o 
  -7   6  13      395.90      322.83     83.44 o 
  -6   6  13      443.35      544.35     68.16 o 
  -5   6  13      377.82      323.71     81.23 o 
  -4   6  13     2119.22     1991.14     90.42 o 
  -3   6  13     1245.25     1273.04     91.83 o 
  -2   6  13     1243.83     1172.79     87.86 o 
  -1   6  13       45.39       55.51     64.94 o 
   0   6  13       12.48       30.25    136.64 o 
   1   6  13       32.94       25.03    110.56 o 
   2   6  13       61.21       13.67     63.52 o 
   3   6  13       38.77       41.40     75.63 o 
   4   6  13     1065.71     1055.75     63.08 o 
   5   6  13       79.46       66.14     38.83 o 
   6   6  13     1185.71     1087.87     53.19 o 
 -14   7  13      507.32      897.00     63.62 o 
 -13   7  13       56.27       53.19     80.31 o 
 -12   7  13      541.57      381.75    103.26 o 
 -11   7  13       62.19      105.35     98.04 o 
 -10   7  13        5.46      -11.47    108.47 o 
  -9   7  13       69.60       52.10     74.58 o 
  -8   7  13      530.44      499.63     73.33 o 
  -7   7  13      108.23       98.45     72.00 o 
  -6   7  13      121.99      151.31     68.48 o 
  -5   7  13       75.97      166.52     87.93 o 
  -4   7  13      160.70      113.45     83.90 o 
  -3   7  13      467.54      579.04     84.50 o 
  -2   7  13     1523.19     1268.00    128.29 o 
  -1   7  13      281.39      213.28    109.52 o 
   0   7  13      400.75      362.08     63.48 o 
   1   7  13      356.12      374.55     62.53 o 
   2   7  13      303.57      197.78     57.72 o 
   3   7  13       52.45       15.77     70.80 o 
   4   7  13       56.51       44.10     42.77 o 
   5   7  13      118.46      111.65     42.61 o 
 -13   8  13     1220.24     1384.09     65.71 o 
 -12   8  13      158.01       86.57     82.40 o 
 -11   8  13      469.05      371.32     95.96 o 
 -10   8  13       77.30      138.97     60.74 o 
  -9   8  13      742.60     1060.89     68.91 o 
  -8   8  13      323.76      317.84     70.36 o 
  -7   8  13      345.13      220.05     73.74 o 
  -6   8  13      272.75      280.81     73.71 o 
  -5   8  13       19.92      127.82     70.36 o 
  -4   8  13       45.85      175.02    123.08 o 
  -3   8  13     2304.40     2348.88    104.82 o 
  -2   8  13       33.49       42.46     80.33 o 
  -1   8  13       49.69       55.08     79.45 o 
   0   8  13      208.62      146.02    133.51 o 
   1   8  13        6.21      130.38    143.94 o 
   2   8  13      333.56      302.48     69.02 o 
   3   8  13     1163.42      891.83     87.09 o 
   4   8  13      116.00      108.84     50.55 o 
 -11   9  13      329.37      272.11    101.69 o 
 -10   9  13       81.31       62.58     73.01 o 
  -9   9  13      559.19      546.54     87.61 o 
  -8   9  13     1962.41     1868.06     95.96 o 
  -7   9  13      369.71      375.49     95.96 o 
  -6   9  13      165.61      147.07     99.09 o 
  -5   9  13       21.06       15.65    109.52 o 
  -4   9  13       60.43      103.82     82.03 o 
  -3   9  13      792.97      773.92    132.46 o 
  -2   9  13      470.93      372.36    122.03 o 
  -1   9  13      343.59      258.67    132.46 o 
   0   9  13       16.17       31.29    120.99 o 
   1   9  13      337.68      370.27    126.21 o 
   2   9  13      829.12      615.38    103.26 o 
   3   9  13      534.69      591.39     98.04 o 
   4   9  13      376.03      447.46     71.97 o 
 -10  10  13      174.33      124.12     63.62 o 
  -9  10  13      229.99      345.24     74.05 o 
  -8  10  13       13.18       44.85     85.53 o 
  -7  10  13       16.37       83.44     89.70 o 
  -6  10  13      619.64      815.64     95.96 o 
  -5  10  13      723.87      818.77    105.35 o 
  -4  10  13     1026.16      909.52    112.65 o 
  -3  10  13      788.28      857.53     77.74 o 
  -2  10  13       52.58       92.92     78.87 o 
  -1  10  13       17.30      186.70    119.95 o 
   0  10  13       23.07       52.15    111.60 o 
   1  10  13      501.22      519.43    111.60 o 
   2  10  13      239.97      249.28     86.57 o 
   3  10  13       40.67       64.67     61.54 o 
  -9  11  13      259.94      316.04     65.71 o 
  -8  11  13     1312.55     1304.82     75.10 o 
  -7  11  13      656.84      724.90     81.36 o 
  -6  11  13      420.71      448.50     97.00 o 
  -5  11  13      139.60      184.62     94.92 o 
  -4  11  13      207.42       57.37     99.09 o 
  -3  11  13       11.22      -37.55    101.17 o 
  -1  11  13       39.06       52.37     62.57 o 
   0  11  13      242.23      343.29     61.20 o 
   1  11  13      399.01      516.97     53.82 o 
  -7  12  13       34.96      -10.43     64.67 o 
  -6  12  13       30.81       38.59     77.18 o 
  -5  12  13     1536.61     1543.68     88.66 o 
  -4  12  13       51.38       66.75     86.57 o 
  -3  12  13      163.86      133.51     73.01 o 
  -2  12  13      206.83      149.15     68.84 o 
  -1  12  13      119.17       95.96     69.88 o 
 -14   0  14     3126.08     2866.23     99.09 o 
 -12   0  14      106.08      166.88    105.35 o 
 -10   0  14     2734.69     2390.61    125.16 o 
  -8   0  14     7815.84     7606.77    131.42 o 
  -6   0  14      653.05      636.24     99.09 o 
  -4   0  14      527.99      504.82    106.39 o 
  -2   0  14       84.92       79.27    100.13 o 
   0   0  14       35.65       71.47     80.19 o 
   2   0  14     5059.85     4663.23    203.39 o 
   4   0  14     1097.81     1298.43     67.85 o 
   6   0  14      762.69      752.02     63.62 o 
 -15   1  14      259.67      219.04     66.75 o 
 -13   1  14     1759.28     1893.42    338.98 o 
 -12   1  14      103.81      129.76     77.92 o 
 -10   1  14      930.49      788.15     80.38 o 
  -9   1  14     5591.63     5040.71     97.00 o 
  -8   1  14      685.57      795.60     77.35 o 
  -7   1  14      938.44     1128.51     75.92 o 
  -6   1  14       48.38       41.72    107.43 o 
  -5   1  14        3.56       -0.89     69.14 o 
  -4   1  14      104.11      182.47     71.57 o 
  -3   1  14     2094.48     2044.04     77.27 o 
  -2   1  14      232.92      407.03     63.35 o 
  -1   1  14     1155.96     1281.73     61.28 o 
   0   1  14      213.91      182.28     57.21 o 
   1   1  14     1257.23     1029.55     51.81 o 
   2   1  14      290.76      204.74     56.25 o 
   3   1  14       83.76       34.10     56.90 o 
   4   1  14      242.81      170.23     52.81 o 
   5   1  14       75.05       43.34     42.72 o 
 -15   2  14     1515.90     2014.08     76.14 o 
 -13   2  14      606.56      420.34    100.13 o 
 -12   2  14     1536.29     1084.74    119.95 o 
 -11   2  14      364.07      334.36     76.66 o 
 -10   2  14       74.46       51.31     76.20 o 
  -9   2  14      951.56      778.16     79.49 o 
  -8   2  14      142.24      181.15    101.69 o 
  -7   2  14     2006.69     2550.47    144.98 o 
  -6   2  14      149.84      227.57     70.41 o 
  -5   2  14      694.52      840.63     73.02 o 
  -4   2  14      161.64      137.32     70.83 o 
  -3   2  14      223.18      299.31     76.53 o 
  -2   2  14     1081.76      958.92     58.12 o 
  -1   2  14      135.98      247.66     57.16 o 
   0   2  14      134.37      160.58     64.88 o 
   1   2  14      256.34      200.63     57.18 o 
   2   2  14     1602.40     1398.49     64.74 o 
   3   2  14      279.09      174.09     56.63 o 
   4   2  14       51.86       47.51     59.70 o 
   5   2  14      164.57       60.82     41.95 o 
   6   2  14       37.07      -12.52     44.85 o 
 -15   3  14        9.38      215.91     66.75 o 
 -13   3  14      489.66      270.14    101.17 o 
 -12   3  14       55.92       65.71    112.65 o 
 -11   3  14      699.29      591.39    119.95 o 
 -10   3  14      582.50      495.44    112.65 o 
  -9   3  14        5.62        7.30    103.26 o 
  -8   3  14     1488.43     1274.58    105.35 o 
  -7   3  14      397.57      546.54    100.13 o 
  -5   3  14      298.11      352.54    106.39 o 
  -4   3  14     2230.11     2020.34    115.78 o 
  -3   3  14      439.68      447.14     64.67 o 
  -2   3  14      719.36      735.92     57.94 o 
  -1   3  14     1633.50     1606.77     73.22 o 
   0   3  14      307.52      342.95     57.63 o 
   1   3  14       96.42       86.43     56.11 o 
   2   3  14      787.11      639.94     52.18 o 
   3   3  14      171.52       20.91     48.61 o 
   4   3  14       33.07      -18.85     46.14 o 
   5   3  14      986.03     1161.39     45.11 o 
   6   3  14      410.22      432.30     67.80 o 
 -15   4  14      163.82      366.10     57.37 o 
 -12   4  14      940.56      658.15    109.52 o 
 -11   4  14       24.14      -15.65    108.47 o 
 -10   4  14      645.83      509.00    112.65 o 
  -9   4  14       66.06       45.89    109.52 o 
  -8   4  14       35.88      100.13    104.30 o 
  -7   4  14      192.89      280.57     99.09 o 
  -6   4  14     4147.90     3734.03    122.03 o 
  -5   4  14     1023.45      793.74    111.60 o 
  -4   4  14      456.44      519.46     92.03 o 
  -3   4  14     2342.28     2349.21    113.17 o 
  -2   4  14      476.42      421.11     67.26 o 
  -1   4  14       94.91      141.53     67.57 o 
   0   4  14     2965.63     2607.95     90.62 o 
   1   4  14       43.23       94.94     87.12 o 
   2   4  14      222.97      200.28     64.23 o 
   4   4  14     1777.18     1680.18    103.78 o 
   5   4  14       14.63      -28.16     68.84 o 
   6   4  14       26.85       12.52     43.81 o 
 -15   5  14      591.96      796.87     50.07 o 
 -14   5  14      398.15      445.37     80.31 o 
 -12   5  14      848.09      778.10    105.35 o 
 -11   5  14     1516.41     1507.17    109.52 o 
 -10   5  14      688.62      707.17    107.43 o 
  -9   5  14      137.38      128.29    107.43 o 
  -8   5  14       29.34       75.10    103.26 o 
  -7   5  14      795.76      805.21    108.47 o 
  -6   5  14      141.01      406.78    109.52 o 
  -5   5  14     1188.76     1110.82    105.35 o 
  -4   5  14       72.29       88.16     82.69 o 
  -3   5  14      810.11      953.59    144.98 o 
  -2   5  14      563.72      563.69     65.95 o 
  -1   5  14     4456.41     4366.85    127.42 o 
   0   5  14       49.87       65.30     66.39 o 
   1   5  14      101.23        8.88     78.47 o 
   2   5  14       51.33       73.86     59.98 o 
   3   5  14       40.48       26.93     51.70 o 
   4   5  14       25.24       67.69     51.96 o 
   5   5  14     2726.56     2945.14    102.22 o 
 -14   6  14      701.04      796.87     66.75 o 
 -13   6  14      739.08      780.18     84.48 o 
 -11   6  14      524.99      700.91    104.30 o 
 -10   6  14      367.47      205.48    110.56 o 
  -9   6  14      516.43      435.98    114.73 o 
  -8   6  14       88.99       47.98    111.60 o 
  -7   6  14      535.24      479.79    102.22 o 
  -6   6  14      988.40      884.07     70.98 o 
  -5   6  14     1297.67     1327.24     72.51 o 
  -4   6  14      926.68     1077.84     87.12 o 
  -3   6  14      526.04      637.50     91.06 o 
  -2   6  14      634.24      571.59     86.20 o 
  -1   6  14      130.69      115.00     64.89 o 
   0   6  14      146.63      121.62     63.00 o 
   1   6  14      209.98      218.70     70.23 o 
   2   6  14      347.69      451.14     69.20 o 
   3   6  14      413.34      342.22     49.07 o 
   4   6  14       28.37       41.32     38.33 o 
   5   6  14      101.89       35.46     50.07 o 
 -13   7  14      632.15      821.90     76.14 o 
 -11   7  14        3.92       97.00     87.61 o 
 -10   7  14      493.57      519.43    103.26 o 
  -9   7  14      392.52      231.55    106.39 o 
  -8   7  14      201.86      141.90     67.09 o 
  -7   7  14     1508.18     1716.53     74.39 o 
  -6   7  14      240.09      247.56     70.83 o 
  -5   7  14      302.54      388.16     71.88 o 
  -4   7  14       41.27      182.71    131.42 o 
  -3   7  14     1989.24     1841.33     88.35 o 
  -2   7  14     2066.68     1878.22    184.09 o 
  -1   7  14      315.47      234.35     83.05 o 
   0   7  14      216.19      150.00     76.08 o 
   1   7  14       59.50       98.47     53.06 o 
   2   7  14        1.06       62.31     49.10 o 
   3   7  14       61.55       45.81     38.76 o 
   4   7  14      278.94      218.37     41.34 o 
 -12   8  14       21.59      -28.16     71.97 o 
 -11   8  14      272.48       93.87     83.44 o 
 -10   8  14      139.93      233.64     86.57 o 
  -9   8  14      509.33      628.37     61.59 o 
  -8   8  14     2000.45     2414.17    144.98 o 
  -7   8  14        7.56        3.10     68.19 o 
  -6   8  14      357.25      482.20     71.45 o 
  -5   8  14      274.90      279.88     69.67 o 
  -4   8  14     1915.71     2102.98    183.05 o 
  -3   8  14      395.79      523.30     92.31 o 
  -2   8  14      280.83      295.48     74.67 o 
  -1   8  14       21.29       79.93     72.18 o 
   0   8  14     1371.34     1414.34    135.59 o 
   1   8  14        5.95       30.25    120.99 o 
   2   8  14     2363.99     3167.66    109.52 o 
   3   8  14       89.99        4.17     83.44 o 
 -10   9  14      955.61      932.46     81.36 o 
  -9   9  14     2420.11     2086.05     79.27 o 
  -8   9  14      115.75      180.44     80.31 o 
  -7   9  14      526.92      833.38     90.74 o 
  -6   9  14        8.05       83.44     95.96 o 
  -5   9  14      185.05      174.19     93.87 o 
  -4   9  14      492.82      342.11    103.26 o 
  -3   9  14     1025.82      864.38     77.89 o 
  -2   9  14      305.55      380.70    125.16 o 
  -1   9  14       43.85      127.25    125.16 o 
   0   9  14      522.13      601.82    102.22 o 
   1   9  14      361.04      415.12     91.79 o 
  -9  10  14      166.07      147.07     61.54 o 
  -8  10  14       37.14      -25.03     70.93 o 
  -7  10  14      292.46      235.72     79.27 o 
  -6  10  14      173.40       77.18     90.74 o 
  -5  10  14      357.65      298.30     88.66 o 
  -4  10  14      834.35      825.03     91.79 o 
  -3  10  14       86.56       35.46     99.09 o 
  -2  10  14       55.67       70.93     84.48 o 
  -1  10  14        9.26      182.80     79.27 o 
   0  10  14       34.85      121.43     58.21 o 
   1  10  14      992.64      831.72     57.89 o 
  -8  11  14      401.18      441.20     55.28 o 
  -7  11  14       77.60      110.56     65.71 o 
  -6  11  14      283.26      401.56     73.01 o 
  -5  11  14      938.28     1070.14     78.23 o 
  -4  11  14       15.81       32.33     74.05 o 
  -3  11  14      222.05      274.32     85.53 o 
  -2  11  14      351.35      346.28     81.36 o 
  -1  11  14     1085.95     1389.31     77.18 o 
 -11   0  15      161.90      106.39    103.26 o 
  -9   0  15     4133.78     4341.07    132.46 o 
  -7   0  15     1402.78     1497.78    115.78 o 
  -5   0  15     1019.82     1304.82    111.60 o 
  -3   0  15      607.68      655.02    112.65 o 
  -1   0  15       58.93       22.95    115.78 o 
   1   0  15      236.63       37.55    111.60 o 
   5   0  15       35.14      255.54     50.07 o 
 -14   1  15     1218.55     1114.99     81.36 o 
 -13   1  15      342.02      161.48    102.22 o 
 -12   1  15        6.40       57.39     82.40 o 
 -11   1  15      122.09       77.98     77.27 o 
 -10   1  15      247.02      144.04     78.17 o 
  -9   1  15        4.68      -18.77    105.35 o 
  -8   1  15      120.92       71.10     74.48 o 
  -7   1  15       32.19      222.37     74.48 o 
  -6   1  15       15.23       63.02     86.05 o 
  -5   1  15     3116.02     3037.32    191.92 o 
  -4   1  15      481.96      560.10     79.65 o 
  -3   1  15       53.41       53.59     78.01 o 
  -2   1  15      252.28      208.16     77.43 o 
  -1   1  15      154.01      155.92     78.85 o 
   0   1  15       68.46       56.91     64.55 o 
   1   1  15      304.55      116.63     63.18 o 
   2   1  15      132.09       36.60     72.42 o 
   3   1  15      558.18      404.57     63.38 o 
   4   1  15      145.11      -19.84     49.75 o 
 -15   2  15      709.39     1050.33     55.28 o 
 -14   2  15      280.35       61.54     80.31 o 
 -13   2  15      447.63      244.07     98.04 o 
 -12   2  15       18.48       43.81    107.43 o 
 -11   2  15      535.85      402.44     85.53 o 
 -10   2  15      158.16       99.82     74.39 o 
  -9   2  15      142.98       90.22     73.74 o 
  -8   2  15      728.65      786.71     76.66 o 
  -7   2  15      114.53      257.69     75.87 o 
  -6   2  15      517.63      656.69    115.78 o 
  -5   2  15      372.94      299.71     76.12 o 
  -4   2  15      180.26      193.49     74.86 o 
  -3   2  15     1811.72     1941.36    180.96 o 
  -2   2  15     1529.00     1717.03    197.65 o 
  -1   2  15      306.87      337.18     63.28 o 
   0   2  15      662.31      621.76     61.76 o 
   1   2  15      904.03      724.56     61.52 o 
   2   2  15      524.16      534.71     56.80 o 
   3   2  15      370.67      229.78     48.30 o 
   4   2  15      244.76      437.10    168.45 o 
   5   2  15      115.68      391.13     51.11 o 
 -15   3  15       79.93      194.00     50.07 o 
 -14   3  15       16.70        1.04     79.27 o 
 -13   3  15     1382.95     1058.67    101.17 o 
 -12   3  15     1595.73     1759.58    107.43 o 
 -11   3  15       44.41      -21.90    111.60 o 
 -10   3  15      329.30      252.41    115.78 o 
  -9   3  15       49.19        6.26    114.73 o 
  -8   3  15      222.83      199.22    114.73 o 
  -7   3  15      178.56      268.06    106.39 o 
  -6   3  15      907.22      990.87    112.65 o 
  -5   3  15     1615.37     1522.82    114.73 o 
  -4   3  15      733.23      758.28    117.86 o 
  -3   3  15      117.85       99.88     73.61 o 
  -2   3  15      188.12      205.34     71.43 o 
  -1   3  15      236.07      259.34     56.61 o 
   0   3  15      708.63      693.76     62.97 o 
   1   3  15       78.75       84.91     59.84 o 
   2   3  15      168.83      310.87    111.87 o 
   3   3  15      115.80      240.87     88.73 o 
   4   3  15      154.12      301.29    105.87 o 
   5   3  15      756.34     1048.24     47.98 o 
 -14   4  15        2.45       -6.26     64.67 o 
 -13   4  15      443.15      344.20     83.44 o 
 -12   4  15     1200.40     1416.43    105.35 o 
 -11   4  15      365.50      279.53    104.30 o 
  -9   4  15      103.23        7.30    105.35 o 
  -8   4  15        3.66        9.39    109.52 o 
  -7   4  15     2603.68     2824.51    120.99 o 
  -6   4  15      191.84      423.47    101.17 o 
  -5   4  15     1031.85      990.87    112.65 o 
  -4   4  15      196.44      251.37    114.73 o 
  -3   4  15       18.36       23.99    111.60 o 
  -2   4  15        1.08       11.16     83.19 o 
  -1   4  15     1966.83     1329.79     69.56 o 
   0   4  15      109.78       21.64     64.76 o 
   1   4  15      117.38      126.91     68.48 o 
   2   4  15      407.39      330.86     52.95 o 
   3   4  15      477.88      521.61     57.81 o 
   4   4  15       53.90      127.01     62.06 o 
 -14   5  15        3.35       -8.34     56.32 o 
 -13   5  15      217.10       81.36     76.14 o 
 -12   5  15     2034.88     2518.90    102.22 o 
 -11   5  15      377.65      235.72    102.22 o 
 -10   5  15      173.74       29.20    103.26 o 
  -8   5  15      117.27      279.53    112.65 o 
  -7   5  15       53.51       84.48    101.17 o 
  -6   5  15     1035.31     1413.30    113.69 o 
  -5   5  15     2122.70     2184.09    111.60 o 
  -4   5  15      841.76      740.55    107.43 o 
  -3   5  15     2130.55     2172.01     94.53 o 
  -2   5  15     1650.19     1516.20     98.04 o 
  -1   5  15       14.40       24.56     63.29 o 
   0   5  15       25.56       -5.22     93.87 o 
   1   5  15      133.19      103.05     54.94 o 
   2   5  15      288.45      236.05     50.11 o 
   3   5  15      377.24      396.05     48.20 o 
   4   5  15     1027.37     1073.27     53.19 o 
 -13   6  15      101.97       -8.34     74.05 o 
 -11   6  15      386.60      274.32     87.61 o 
 -10   6  15     1064.90     1191.13     99.09 o 
  -9   6  15      204.92      222.16     99.09 o 
  -8   6  15      558.42      589.31    101.17 o 
  -7   6  15      328.60      271.19    109.52 o 
  -6   6  15      700.86      715.51    104.30 o 
  -5   6  15       63.01      142.93     67.24 o 
  -4   6  15        0.77       27.12    102.22 o 
  -3   6  15      139.41      215.82     84.69 o 
  -2   6  15     2234.62     2121.41    154.89 o 
  -1   6  15       62.98      119.77     79.17 o 
   0   6  15      813.07      772.98     58.58 o 
   1   6  15      173.91       97.27     49.39 o 
   2   6  15      649.54      662.93     45.30 o 
   3   6  15      219.02      151.24     55.28 o 
 -11   7  15      746.17      749.93     81.36 o 
 -10   7  15      794.89      939.76     90.74 o 
  -9   7  15       37.95       31.29     92.83 o 
  -7   7  15       31.80       16.69     98.04 o 
  -6   7  15       12.51       40.57     66.38 o 
  -5   7  15      163.30      275.07     65.44 o 
  -4   7  15     1362.72     1240.39    210.69 o 
  -3   7  15     1265.31     1367.40    103.26 o 
  -2   7  15      102.54      148.15     73.58 o 
  -1   7  15      202.94      224.67     73.42 o 
   0   7  15       91.51      128.86     65.53 o 
   1   7  15       31.39       65.34     58.28 o 
   2   7  15      313.04       57.37     87.61 o 
 -10   8  15       39.89      208.60     73.01 o 
  -9   8  15     2745.10     3676.66     95.96 o 
  -8   8  15      348.28      423.47     88.66 o 
  -7   8  15      110.55       43.49     58.78 o 
  -6   8  15       33.74       60.08     62.24 o 
  -5   8  15      400.18      478.14     63.79 o 
  -4   8  15      282.31      224.75     65.19 o 
  -3   8  15      734.38      763.54     65.86 o 
  -2   8  15       11.65       80.73     65.96 o 
  -1   8  15      873.56      838.59    113.69 o 
   0   8  15       54.71      135.59     94.92 o 
   1   8  15     1617.19     1603.13    101.17 o 
  -8   9  15       65.84        4.17     64.67 o 
  -7   9  15      328.80      296.22     74.05 o 
  -6   9  15      815.71      913.69     81.36 o 
  -5   9  15      766.79      798.96     86.57 o 
  -4   9  15      752.31      548.63     88.66 o 
  -3   9  15      295.22      278.49     81.36 o 
  -2   9  15       12.85       98.04     86.57 o 
  -1   9  15      253.38      222.16     79.27 o 
   0   9  15      510.62      594.52     71.97 o 
  -7  10  15      285.83      162.71     63.62 o 
  -6  10  15      100.71       52.15     70.93 o 
  -5  10  15      763.15      571.58     76.14 o 
  -4  10  15      164.34      128.29     78.23 o 
  -3  10  15      257.78      351.50     74.05 o 
  -2  10  15      132.18       81.36     71.97 o 
  -1  10  15      253.42      230.51     57.37 o 
 -12   0  16       28.09       92.83     90.74 o 
 -10   0  16      925.26     1193.22    112.65 o 
  -8   0  16      882.65      952.28    112.65 o 
  -6   0  16      275.17      488.14    105.35 o 
  -4   0  16     1520.46     2077.70    123.08 o 
  -2   0  16       51.08       26.08    103.26 o 
   0   0  16     2166.83     1898.30    102.22 o 
   2   0  16      837.09     1176.53     82.40 o 
   4   0  16      458.21      626.86     47.98 o 
 -14   1  16      456.30      526.73     64.67 o 
 -12   1  16      548.39      719.97     72.70 o 
 -11   1  16      140.65      143.96     70.43 o 
  -9   1  16      654.82      656.00     77.35 o 
  -8   1  16      114.17      171.44     72.97 o 
  -7   1  16        9.49      152.91     76.69 o 
  -6   1  16       97.06      341.13     77.01 o 
  -5   1  16      700.03      709.13     81.71 o 
  -4   1  16       78.96      105.09     77.06 o 
  -3   1  16       37.96       48.90     77.06 o 
  -2   1  16      157.52      106.91     75.23 o 
  -1   1  16       65.34       64.53     72.58 o 
   0   1  16      314.72      295.80     68.19 o 
   1   1  16     2122.35     2290.16     68.16 o 
   2   1  16     1107.20     1069.54     56.27 o 
   3   1  16       73.11      370.96     43.44 o 
   4   1  16       38.85      214.86     49.02 o 
 -14   2  16      268.68      277.44     65.71 o 
 -13   2  16      233.36       14.60     80.31 o 
 -12   2  16      188.34      200.26     91.79 o 
 -11   2  16      542.56      608.31     69.03 o 
 -10   2  16       33.47      -21.84     74.10 o 
  -9   2  16      441.46      452.23     75.70 o 
  -8   2  16       29.44       74.18     95.44 o 
  -7   2  16      358.56      577.92     76.44 o 
  -6   2  16       54.59      196.95     72.97 o 
  -5   2  16       45.53       92.91     76.44 o 
  -4   2  16      993.16     1180.07     95.44 o 
  -3   2  16      831.87      876.75     76.66 o 
  -2   2  16      581.83      543.02     76.02 o 
  -1   2  16      321.32      302.62     68.91 o 
   0   2  16      394.50      346.75     85.01 o 
   1   2  16       64.03      146.46     57.30 o 
   2   2  16      334.29      349.27     49.36 o 
   3   2  16     1080.89     1065.66    109.00 o 
   4   2  16      227.56      211.73     42.76 o 
 -14   3  16      226.85      198.17     63.62 o 
 -13   3  16      247.70      150.20     75.10 o 
 -12   3  16       39.31       16.69     93.87 o 
 -11   3  16       44.70       -4.17     95.96 o 
 -10   3  16       33.79       33.38    102.22 o 
  -9   3  16      478.13      528.81    105.35 o 
  -8   3  16       33.59       32.33    110.56 o 
  -7   3  16     2033.90     2664.93    118.90 o 
  -6   3  16      569.08      763.49    115.78 o 
  -5   3  16       85.35      105.35    108.47 o 
  -4   3  16      841.11      885.53    114.73 o 
  -3   3  16     2173.94     1996.35    125.16 o 
  -2   3  16      200.31      142.46     67.63 o 
  -1   3  16      408.52      479.58     67.09 o 
   0   3  16       40.06       71.92     58.89 o 
   1   3  16      340.96      321.25     92.83 o 
   2   3  16      291.84      299.35     78.23 o 
   3   3  16      868.58     1002.35     67.80 o 
 -14   4  16      116.81      106.39     52.15 o 
 -12   4  16      665.23      594.52     83.44 o 
  -9   4  16       39.40      -20.86    100.13 o 
  -8   4  16     1082.44     1077.44    106.39 o 
  -7   4  16      330.87      358.80    111.60 o 
  -6   4  16     1126.80     1298.56    111.60 o 
  -5   4  16        0.13       19.82    103.26 o 
  -4   4  16      164.45      233.64    108.47 o 
  -3   4  16      119.30      165.84    113.69 o 
  -2   4  16     3629.60     3343.94    117.86 o 
  -1   4  16       12.21       28.16     98.04 o 
   0   4  16       79.96      -32.33     99.09 o 
   1   4  16      742.38      722.82     85.53 o 
   2   4  16      162.53      175.23     73.01 o 
   3   4  16      297.79      301.43     55.28 o 
 -13   5  16      369.55      273.27     63.62 o 
 -12   5  16      444.19      544.44    240.94 o 
 -11   5  16      101.73       99.09     83.44 o 
 -10   5  16       10.89      -21.90     91.79 o 
  -9   5  16      154.47      151.24     95.96 o 
  -8   5  16      342.55      321.25    105.35 o 
  -7   5  16     2403.21     2611.73    109.52 o 
  -6   5  16      292.13      432.85    106.39 o 
  -5   5  16       35.07      176.27    107.43 o 
  -4   5  16      144.88      171.06    107.43 o 
  -3   5  16      776.14      626.86    101.17 o 
  -2   5  16      146.27      204.43    103.26 o 
  -1   5  16     2096.85     2095.44    105.35 o 
   0   5  16      437.13      235.72     85.53 o 
   1   5  16        8.27      -34.42     73.01 o 
   2   5  16      300.21      160.63     64.67 o 
 -11   6  16      193.57      321.25     78.23 o 
 -10   6  16      358.18      392.18     91.79 o 
  -9   6  16     1642.64     2094.39    102.22 o 
  -8   6  16      380.90      356.71     93.87 o 
  -7   6  16     1425.32     1811.73    107.43 o 
  -6   6  16       24.43      118.90    100.13 o 
  -5   6  16      338.16      378.62    101.17 o 
  -4   6  16      127.60      286.83    101.17 o 
  -3   6  16     1180.77     1055.54     97.00 o 
  -2   6  16       31.32      126.21     90.74 o 
  -1   6  16     2130.71     2076.66     91.79 o 
   0   6  16       66.40       99.09     78.23 o 
   1   6  16       13.68       16.69     64.67 o 
 -11   7  16      206.34       11.47     73.01 o 
 -10   7  16       74.67       20.86     75.10 o 
  -9   7  16      200.31      137.68     82.40 o 
  -8   7  16     2869.63     3045.63    101.17 o 
  -7   7  16        5.12        4.17     87.61 o 
  -6   7  16      236.23      252.41     90.74 o 
  -5   7  16      791.50      809.39     92.83 o 
  -4   7  16      634.62      595.85    166.88 o 
  -3   7  16       23.67       14.79     57.61 o 
  -2   7  16        4.93      -17.73     81.36 o 
   0   7  16      441.35      367.14     62.58 o 
 -10   8  16     1873.03     1647.98     71.97 o 
  -9   8  16       71.46      203.39     67.80 o 
  -8   8  16      353.61      402.61     77.18 o 
  -6   8  16       26.85       23.99     78.23 o 
  -5   8  16       94.33       66.73     51.90 o 
  -4   8  16     1018.76     1349.88    228.42 o 
  -3   8  16      129.99      124.55     50.09 o 
  -2   8  16      664.47      626.86     68.84 o 
  -1   8  16      221.46      213.82     63.62 o 
  -5   9  16      378.10      248.24     61.54 o 
  -4   9  16       34.27        4.17     61.54 o 
  -3   9  16        4.89      -26.08     58.41 o 
 -11   0  17     2492.14     2927.77    104.30 o 
  -9   0  17      780.05      850.06    106.39 o 
  -7   0  17      481.23      748.89    104.30 o 
  -5   0  17     1564.82     1643.81    113.69 o 
  -3   0  17       26.59        1.04     97.00 o 
  -1   0  17      456.96      449.54     91.79 o 
   1   0  17      605.39      607.04     66.75 o 
 -13   1  17       94.33       35.46     66.75 o 
 -12   1  17      382.27      679.01     86.57 o 
 -11   1  17      558.79      703.21     64.51 o 
 -10   1  17      389.51      242.24     68.93 o 
  -9   1  17       89.83       78.04     70.43 o 
  -8   1  17      852.69      776.88     74.12 o 
  -7   1  17      109.80      249.57     73.48 o 
  -6   1  17      794.05     1244.61    104.30 o 
  -5   1  17        8.88      116.89     71.10 o 
  -4   1  17       54.16        4.38     72.42 o 
  -3   1  17       30.08       46.43     71.10 o 
  -2   1  17      173.60      134.81     67.42 o 
  -1   1  17      197.79      258.37     63.71 o 
   0   1  17     1386.45     1501.63    117.86 o 
   1   1  17      176.60      167.10     50.59 o 
   2   1  17       30.45       54.13     38.07 o 
 -12   2  17      537.07      602.87     79.27 o 
 -11   2  17      113.10       15.65     91.79 o 
 -10   2  17       29.34      -12.52    101.17 o 
  -9   2  17       28.82       22.04     67.24 o 
  -8   2  17      156.32      138.59     68.54 o 
  -7   2  17      510.12      510.87     72.61 o 
  -6   2  17     1022.82     1397.65    113.17 o 
  -5   2  17      200.67      258.68    128.29 o 
  -4   2  17     2628.91     3317.97    263.36 o 
  -3   2  17      980.68     1097.25     79.79 o 
  -2   2  17      208.67      192.58     64.10 o 
  -1   2  17       28.27        2.63     57.76 o 
   0   2  17        1.54       -3.41     52.34 o 
   1   2  17      192.53      142.03     43.41 o 
   2   2  17      724.66      865.71     56.32 o 
 -12   3  17      147.22      291.00     81.36 o 
 -11   3  17      215.84      260.76     84.48 o 
  -9   3  17      117.71       66.75     97.00 o 
  -8   3  17     1091.42     1136.90    110.56 o 
  -7   3  17      322.61      328.55    101.17 o 
  -6   3  17      214.33      254.50    101.17 o 
  -5   3  17      194.07      163.75    100.13 o 
  -4   3  17       15.44       88.66    100.13 o 
  -3   3  17       64.06      146.02    105.35 o 
  -2   3  17      937.38      697.78    103.26 o 
  -1   3  17       93.94       59.45     94.92 o 
   0   3  17       25.83       74.05     79.27 o 
   1   3  17      483.18      451.63     70.93 o 
   2   3  17       88.05       89.70     49.02 o 
 -13   4  17     1660.48     1609.39     61.54 o 
 -12   4  17      103.19      198.17     70.93 o 
 -11   4  17       16.58       78.23     80.31 o 
 -10   4  17      144.86       77.18     89.70 o 
  -9   4  17      546.24      732.20     92.83 o 
  -8   4  17      117.72      141.85    102.22 o 
  -7   4  17      490.01      407.82     95.96 o 
  -6   4  17       19.95      123.08     98.04 o 
  -5   4  17       39.13       78.23     95.96 o 
  -4   4  17       40.18       61.54     95.96 o 
  -3   4  17     2955.82     2970.53    111.60 o 
  -2   4  17        2.36      -22.95     95.96 o 
  -1   4  17      247.80       87.61     84.48 o 
   0   4  17      675.35      622.69     83.44 o 
   1   4  17      127.87       60.50     63.62 o 
 -11   5  17       76.30       75.10     73.01 o 
 -10   5  17      100.34       58.41     80.31 o 
  -9   5  17      303.47      302.48     90.74 o 
  -8   5  17     2378.63     2383.31    104.30 o 
  -7   5  17     1038.22      997.13     99.09 o 
  -6   5  17       18.14       -9.39     92.83 o 
  -5   5  17      180.05      184.62     97.00 o 
  -4   5  17      363.84      435.98     98.04 o 
  -3   5  17      136.18      253.45     92.83 o 
  -2   5  17      520.39      519.43     88.66 o 
  -1   5  17      331.30      263.89     82.40 o 
 -11   6  17      482.55      610.17     66.75 o 
 -10   6  17       24.14       25.03     69.88 o 
  -9   6  17      208.98      237.81     79.27 o 
  -8   6  17      138.81      223.21     89.70 o 
  -7   6  17       62.87       29.20     84.48 o 
  -6   6  17      929.43     1130.64     89.70 o 
  -5   6  17      225.72      234.68     87.61 o 
  -4   6  17      686.25      963.75     90.74 o 
  -3   6  17       45.75      148.11     84.48 o 
  -2   6  17      300.06      312.91     79.27 o 
  -1   6  17       48.39        9.39     64.67 o 
  -9   7  17      690.23      898.04     68.84 o 
  -8   7  17      166.95      208.60     74.05 o 
  -7   7  17      445.87      537.16     78.23 o 
  -6   7  17      821.94     1240.16     82.40 o 
  -5   7  17       10.46       -1.04     75.10 o 
  -4   7  17       43.14      -22.95     74.05 o 
  -3   7  17       43.15       44.85     67.80 o 
 -10   0  18      238.63      433.90     84.48 o 
  -8   0  18      292.10      396.35     95.96 o 
  -6   0  18     1216.07     1111.86     98.04 o 
  -4   0  18       26.72       54.24     84.48 o 
  -2   0  18      312.81      158.54     77.18 o 
   0   0  18      372.62      277.44     57.37 o 
 -12   1  18      176.20        3.13     61.54 o 
 -11   1  18      802.70     1119.67     90.22 o 
 -10   1  18      286.46      334.31     59.40 o 
  -9   1  18      213.82      259.54     63.85 o 
  -8   1  18      168.54      109.45     63.77 o 
  -7   1  18       64.28      133.06     74.58 o 
  -6   1  18      547.98      566.65     65.76 o 
  -5   1  18      719.33      945.09     66.07 o 
  -4   1  18      568.82      588.50     62.48 o 
  -3   1  18       89.80      124.43     88.66 o 
  -2   1  18     1081.14      959.95     57.47 o 
  -1   1  18      493.29      522.46     47.05 o 
   0   1  18      189.66      207.56     57.37 o 
 -11   2  18      143.10      309.78     79.27 o 
 -10   2  18      139.85       76.14     83.44 o 
  -9   2  18       30.25      -23.99     92.83 o 
  -8   2  18      780.01      963.75     95.96 o 
  -7   2  18     1472.75     1609.39    105.35 o 
  -6   2  18      114.88       71.73     61.15 o 
  -5   2  18      560.17      846.82    110.56 o 
  -4   2  18       30.98       73.39     56.32 o 
  -3   2  18       68.22      230.99    152.80 o 
  -2   2  18      395.01      542.61    201.83 o 
   0   2  18       62.93      -14.60     61.54 o 
 -11   3  18       98.35       89.70     75.10 o 
 -10   3  18       59.44      -30.25     86.57 o 
  -9   3  18      370.70      274.32     88.66 o 
  -8   3  18      250.56      338.98     90.74 o 
  -7   3  18      364.88      502.74     89.70 o 
  -6   3  18        7.40       27.12     87.61 o 
  -5   3  18      164.63      136.64     86.57 o 
  -4   3  18      181.22      214.86     92.83 o 
  -3   3  18      842.83      648.76     89.70 o 
  -2   3  18      241.06       19.82     84.48 o 
  -1   3  18       56.99      -28.16     64.67 o 
   0   3  18      112.60       21.90     56.32 o 
 -11   4  18       17.79       66.75     69.88 o 
  -9   4  18      236.45      151.24     85.53 o 
  -8   4  18     1670.57     2170.53     91.79 o 
  -7   4  18      112.74       84.48     85.53 o 
  -6   4  18      752.56     1026.34     88.66 o 
  -5   4  18        3.17       39.63     82.40 o 
  -4   4  18      549.20      639.37     89.70 o 
  -3   4  18        7.78       38.59     83.44 o 
  -2   4  18      347.57      426.60     75.10 o 
  -1   4  18       24.03       30.25     66.75 o 
 -11   5  18      223.48      463.10     58.41 o 
 -10   5  18      269.57      383.83     63.62 o 
  -9   5  18      654.66      614.34     73.01 o 
  -8   5  18      238.28      309.78     83.44 o 
  -7   5  18       24.33       13.56     83.44 o 
  -6   5  18      332.19      287.87     84.48 o 
  -5   5  18       67.55       91.79     83.44 o 
  -4   5  18      339.78      321.25     79.27 o 
  -3   5  18      600.59      787.48     75.10 o 
  -2   5  18       48.23       82.40     64.67 o 
  -9   6  18       32.20       53.19     65.71 o 
  -8   6  18       32.94        2.09     68.84 o 
  -7   6  18      593.34      700.91     77.18 o 
  -6   6  18       20.96      103.26     74.05 o 
  -5   6  18      104.93      100.13     66.75 o 
  -4   6  18      106.09       84.48     66.75 o 
  -3   6  18       57.81       22.95     55.28 o 
  -9   0  19       57.27       19.82     68.84 o 
  -7   0  19      967.91     1175.49     79.27 o 
  -5   0  19      171.02      257.63     69.88 o 
  -3   0  19       64.15      124.12     57.37 o 
 -10   1  19        1.99       46.94     62.58 o 
  -8   1  19      377.65      397.07    109.00 o 
  -7   1  19      125.69      104.23     58.41 o 
  -6   1  19     1160.64     1416.71     52.64 o 
  -5   1  19      138.09      132.39     48.82 o 
  -4   1  19      125.16      162.74     42.61 o 
  -3   1  19     1025.65     1209.91     62.58 o 
  -2   1  19     2722.71     2944.46     60.50 o 
 -10   2  19      124.36      238.85     68.84 o 
  -9   2  19      210.31      273.27     76.14 o 
  -8   2  19      187.55      128.29     74.05 o 
  -7   2  19      437.70      572.62     75.10 o 
  -6   2  19       23.82       -6.26     70.93 o 
  -5   2  19       95.78       81.36     77.18 o 
  -4   2  19       42.90       60.50     64.67 o 
  -3   2  19      142.53      318.12     61.54 o 
  -2   2  19     1324.19     1723.08     54.24 o 
 -10   3  19      197.88      365.06     58.41 o 
  -9   3  19       15.78      -32.33     65.71 o 
  -8   3  19      582.28      709.26     79.27 o 
  -7   3  19      116.32      171.06     79.27 o 
  -6   3  19        6.62       26.08     78.23 o 
  -5   3  19      212.36      222.16     66.75 o 
  -4   3  19     1244.57     1282.92     73.01 o 
  -3   3  19      111.61      197.13     55.28 o 
  -9   4  19     1721.71     2647.19     71.97 o 
  -6   4  19        0.02      -23.99     70.93 o 
  -5   4  19     1132.91     1439.37     69.88 o 
  -4   4  19       31.49       61.54     56.32 o 
  -7   5  19      109.54      137.68     63.62 o 
  -6   5  19      126.77      231.55     63.62 o 
                                                 
